# Supplementary material for: The phospholipase DDHD1 as a new target in colorectal cancer therapy
Source: J Exp Clin Cancer Res. 2018 Apr 13;37:82. doi: 10.1186/s13046-018-0753-z (PMC5899352; doi:10.1186/s13046-018-0753-z)
Supplement: Supplementary file 3 — Table S1. Data from SWATH-MS Gene Ontology analysis. (XLSX 740 kb) [file 13046_2018_753_MOESM3_ESM.xlsx]

## Sheet: Ref Spectral Library (ID data) 
Group	Accession Number UniProt	UniProt Entry name	Protein name	Gene name	Unused Score	%Cov	%Cov(50)	%Cov(95)	Peptides(95%)
1	Q5TA58	Q5TA58_HUMAN	Protein argonaute-1	AGO1	2	15.09	2.046	2.046	1
2	Q9NRG9	AAAS_HUMAN	Aladin (Adracalin)	AAAS	7.61	27.66	14.1	10.07	4
3	P49588	SYAC_HUMAN	Alanine--tRNA ligase, cytoplasmic (EC 6.1.1.7) (Alanyl-tRNA synthetase) (AlaRS) (Renal carcinoma antigen NY-REN-42)	AARS	53.98	61.78	44.11	43.29	32
4	Q5JTZ9	SYAM_HUMAN	Alanine--tRNA ligase, mitochondrial (EC 6.1.1.7) (Alanyl-tRNA synthetase) (AlaRS)	AARS2	3.41	16.35	4.569	3.046	2
5	Q9NRN7	ADPPT_HUMAN	L-aminoadipate-semialdehyde dehydrogenase-phosphopantetheinyl transferase (EC 2.7.8.-) (4'-phosphopantetheinyl transferase) (Alpha-aminoadipic semialdehyde dehydrogenase-phosphopantetheinyl transferase) (AASD-PPT) (LYS5 ortholog)	AASDHPPT	6.38	38.51	14.56	14.56	4
6	Q9NY61	AATF_HUMAN	Protein AATF (Apoptosis-antagonizing transcription factor) (Rb-binding protein Che-1)	AATF	1.87	11.96	4.821	4.821	2
7	P28288	ABCD3_HUMAN	ATP-binding cassette sub-family D member 3 (70 kDa peroxisomal membrane protein) (PMP70)	ABCD3	5.63	28.83	15.63	8.953	5
8	P61221	ABCE1_HUMAN	ATP-binding cassette sub-family E member 1 (2'-5'-oligoadenylate-binding protein) (HuHP68) (RNase L inhibitor) (Ribonuclease 4 inhibitor) (RNS4I)	ABCE1	24.84	48.25	39.57	34.72	15
9	Q8NE71	ABCF1_HUMAN	ATP-binding cassette sub-family F member 1 (ATP-binding cassette 50) (TNF-alpha-stimulated ABC protein)	ABCF1	8.17	27.1	14.91	9.704	4
10	Q9UG63	ABCF2_HUMAN	ATP-binding cassette sub-family F member 2 (Iron-inhibited ABC transporter 2)	ABCF2	3.25	26.16	8.989	4.494	2
11	Q8NFV4	ABHDB_HUMAN	Protein ABHD11 (EC 3.-.-.-) (Alpha/beta hydrolase domain-containing protein 11) (Abhydrolase domain-containing protein 11) (Williams-Beuren syndrome chromosomal region 21 protein)	ABHD11	2.57	18.41	18.41	18.41	3
12	C9JMV9	C9JMV9_HUMAN	ABHD14A-ACY1 readthrough	ABHD14A-ACY1	2.01	22.2	4.519	4.519	2
13	B7Z683	B7Z683_HUMAN	Active breakpoint cluster region-related protein (cDNA FLJ54747, highly similar to Active breakpoint cluster region-related protein)	ABR	0.75	16.54	2.496	2.496	1
14	P09110	THIK_HUMAN	3-ketoacyl-CoA thiolase, peroxisomal (EC 2.3.1.16) (Acetyl-CoA acyltransferase) (Beta-ketothiolase) (Peroxisomal 3-oxoacyl-CoA thiolase)	ACAA1	4.04	20.05	7.547	7.547	2
15	A0A0B4J2A4	A0A0B4J2A4_HUMAN	3-ketoacyl-CoA thiolase, mitochondrial	ACAA2	6.99	28.17	14.97	12.94	5
16	Q9H845	ACAD9_HUMAN	Acyl-CoA dehydrogenase family member 9, mitochondrial (ACAD-9) (EC 1.3.99.-)	ACAD9	1.71	12.4	6.763	6.763	3
17	Q5T4U5	Q5T4U5_HUMAN	Acyl-Coenzyme A dehydrogenase, C-4 to C-12 straight chain, isoform CRA_a (Medium-chain-specific acyl-CoA dehydrogenase, mitochondrial)	ACADM	11.27	26.43	21.15	18.72	7
18	P49748	ACADV_HUMAN	Very long-chain specific acyl-CoA dehydrogenase, mitochondrial (VLCAD) (EC 1.3.8.9)	ACADVL	47.57	45.5	44.58	42.14	26
19	P24752	THIL_HUMAN	Acetyl-CoA acetyltransferase, mitochondrial (EC 2.3.1.9) (Acetoacetyl-CoA thiolase) (T2)	ACAT1	20.41	47.31	43.33	34.43	12
20	Q9BWD1	THIC_HUMAN	Acetyl-CoA acetyltransferase, cytosolic (EC 2.3.1.9) (Acetyl-CoA transferase-like protein) (Cytosolic acetoacetyl-CoA thiolase)	ACAT2	7.81	42.82	23.93	23.93	4
21	Q9H3P7	GCP60_HUMAN	Golgi resident protein GCP60 (Acyl-CoA-binding domain-containing protein 3) (Golgi complex-associated protein 1) (GOCAP1) (Golgi phosphoprotein 1) (GOLPH1) (PBR- and PKA-associated protein 7) (Peripheral benzodiazepine receptor-associated protein PAP7) [Cleaved into: Golgi resident protein GCP60, N-terminally processed]	ACBD3	3.07	17.42	5.871	5.871	2
22	E7EQT4	E7EQT4_HUMAN	Apoptotic chromatin condensation inducer in the nucleus	ACIN1	8.22	18.22	5.457	4.612	5
23	P53396	ACLY_HUMAN	ATP-citrate synthase (EC 2.3.3.8) (ATP-citrate (pro-S-)-lyase) (ACL) (Citrate cleavage enzyme)	ACLY	40.19	34.88	28.43	25.98	21
24	P21399	ACOC_HUMAN	Cytoplasmic aconitate hydratase (Aconitase) (EC 4.2.1.3) (Citrate hydro-lyase) (Ferritin repressor protein) (Iron regulatory protein 1) (IRP1) (Iron-responsive element-binding protein 1) (IRE-BP 1)	ACO1	0.8	11.25	2.25	2.25	1
25	A2A274	A2A274_HUMAN	Aconitate hydratase, mitochondrial	ACO2	16.54	33.79	20.12	17.27	8
26	G3V4F2	G3V4F2_HUMAN	Acyl-coenzyme A thioesterase 1	ACOT1	1.01	15.7	4.81	4.81	1
27	Q9NPJ3	ACO13_HUMAN	Acyl-coenzyme A thioesterase 13 (Acyl-CoA thioesterase 13) (EC 3.1.2.-) (Thioesterase superfamily member 2) [Cleaved into: Acyl-coenzyme A thioesterase 13, N-terminally processed]	ACOT13	0.84	8.571	8.571	8.571	1
28	O00154	BACH_HUMAN	Cytosolic acyl coenzyme A thioester hydrolase (EC 3.1.2.2) (Acyl-CoA thioesterase 7) (Brain acyl-CoA hydrolase) (BACH) (CTE-IIa) (CTE-II) (Long chain acyl-CoA thioester hydrolase)	ACOT7	4.71	24.47	15.26	5.789	2
29	E9PRD4	E9PRD4_HUMAN	Acyl-coenzyme A thioesterase 8	ACOT8	1.22	43.27	15.79	15.79	2
30	Q9Y305	ACOT9_HUMAN	Acyl-coenzyme A thioesterase 9, mitochondrial (Acyl-CoA thioesterase 9) (EC 3.1.2.-) (Acyl-CoA thioester hydrolase 9)	ACOT9	4.92	25.74	15.95	11.62	3
31	Q15067	ACOX1_HUMAN	Peroxisomal acyl-coenzyme A oxidase 1 (AOX) (EC 1.3.3.6) (Palmitoyl-CoA oxidase) (Straight-chain acyl-CoA oxidase) (SCOX)	ACOX1	4.08	18.03	6.515	6.515	2
32	P24666	PPAC_HUMAN	Low molecular weight phosphotyrosine protein phosphatase (LMW-PTP) (LMW-PTPase) (EC 3.1.3.48) (Adipocyte acid phosphatase) (Low molecular weight cytosolic acid phosphatase) (EC 3.1.3.2) (Red cell acid phosphatase 1)	ACP1	14.21	72.78	69.62	54.43	7
33	O95573	ACSL3_HUMAN	Long-chain-fatty-acid--CoA ligase 3 (EC 6.2.1.3) (Long-chain acyl-CoA synthetase 3) (LACS 3)	ACSL3	5.14	20.14	7.222	7.222	3
34	O60488	ACSL4_HUMAN	Long-chain-fatty-acid--CoA ligase 4 (EC 6.2.1.3) (Long-chain acyl-CoA synthetase 4) (LACS 4)	ACSL4	2.21	21.94	11.11	6.61	2
35	P68133	ACTS_HUMAN	Actin, alpha skeletal muscle (Alpha-actin-1)	ACTA1	4.03	63.93	48.81	46.42	41
36	P63261	ACTG_HUMAN	Actin, cytoplasmic 2 (Gamma-actin) [Cleaved into: Actin, cytoplasmic 2, N-terminally processed]	ACTG1	63.98	81.33	79.73	79.73	92
37	O96019	ACL6A_HUMAN	Actin-like protein 6A (53 kDa BRG1-associated factor A) (Actin-related protein Baf53a) (ArpNbeta) (BRG1-associated factor 53A) (BAF53A) (INO80 complex subunit K)	ACTL6A	11.48	31.7	31.7	27.27	8
38	P12814	ACTN1_HUMAN	Alpha-actinin-1 (Alpha-actinin cytoskeletal isoform) (F-actin cross-linking protein) (Non-muscle alpha-actinin-1)	ACTN1	35.62	63.57	52.69	48.88	39
39	O43707	ACTN4_HUMAN	Alpha-actinin-4 (Non-muscle alpha-actinin 4)	ACTN4	89.16	76.18	65.2	64	55
40	R4GMT0	R4GMT0_HUMAN	Alpha-centractin	ACTR1A	8.14	35.54	23.49	21.08	4
41	P61160	ARP2_HUMAN	Actin-related protein 2 (Actin-like protein 2)	ACTR2	7.9	46.45	32.99	26.9	8
42	P61158	ARP3_HUMAN	Actin-related protein 3 (Actin-like protein 3)	ACTR3	21.24	61.96	54.31	47.37	12
43	P55265	DSRAD_HUMAN	Double-stranded RNA-specific adenosine deaminase (DRADA) (EC 3.5.4.37) (136 kDa double-stranded RNA-binding protein) (p136) (Interferon-inducible protein 4) (IFI-4) (K88DSRBP)	ADAR	20.07	30.34	19.09	11.66	9
44	P11766	ADHX_HUMAN	Alcohol dehydrogenase class-3 (EC 1.1.1.1) (Alcohol dehydrogenase 5) (Alcohol dehydrogenase class chi chain) (Alcohol dehydrogenase class-III) (Glutathione-dependent formaldehyde dehydrogenase) (FALDH) (FDH) (GSH-FDH) (EC 1.1.1.-) (S-(hydroxymethyl)glutathione dehydrogenase) (EC 1.1.1.284)	ADH5	2	18.98	4.545	4.545	1
45	P55263	ADK_HUMAN	Adenosine kinase (AK) (EC 2.7.1.20) (Adenosine 5'-phosphotransferase)	ADK	4.02	33.7	14.09	9.116	2
46	Q9H2P0	ADNP_HUMAN	Activity-dependent neuroprotector homeobox protein (Activity-dependent neuroprotective protein)	ADNP	2.96	15.61	4.628	3.539	3
47	Q9BRR6	ADPGK_HUMAN	ADP-dependent glucokinase (ADP-GK) (ADPGK) (EC 2.7.1.147) (RbBP-35)	ADPGK	2	7.042	4.427	4.427	1
48	A0A1B0GTJ7	A0A1B0GTJ7_HUMAN	Adenylosuccinate lyase (ASL) (EC 4.3.2.2) (Adenylosuccinase)	ADSL	20.55	55	38.12	32.92	11
49	P30520	PURA2_HUMAN	Adenylosuccinate synthetase isozyme 2 (AMPSase 2) (AdSS 2) (EC 6.3.4.4) (Adenylosuccinate synthetase, acidic isozyme) (Adenylosuccinate synthetase, liver isozyme) (L-type adenylosuccinate synthetase) (IMP--aspartate ligase 2)	ADSS	9.04	26.1	20.61	17.98	6
50	Q9Y4W6	AFG32_HUMAN	AFG3-like protein 2 (EC 3.4.24.-) (Paraplegin-like protein)	AFG3L2	2.32	21.58	3.137	2.133	1
51	O00116	ADAS_HUMAN	Alkyldihydroxyacetonephosphate synthase, peroxisomal (Alkyl-DHAP synthase) (EC 2.5.1.26) (Aging-associated gene 5 protein) (Alkylglycerone-phosphate synthase)	AGPS	12.18	17.17	14.13	12.31	7
52	O95994	AGR2_HUMAN	Anterior gradient protein 2 homolog (AG-2) (hAG-2) (HPC8) (Secreted cement gland protein XAG-2 homolog)	AGR2	8.12	49.14	42.86	32.57	4
53	P23526	SAHH_HUMAN	Adenosylhomocysteinase (AdoHcyase) (EC 3.3.1.1) (S-adenosyl-L-homocysteine hydrolase)	AHCY	25.74	44.21	42.13	37.96	14
54	Q09666	AHNK_HUMAN	Neuroblast differentiation-associated protein AHNAK (Desmoyokin)	AHNAK	65.83	44.74	31.85	23.79	51
55	O95433	AHSA1_HUMAN	Activator of 90 kDa heat shock protein ATPase homolog 1 (AHA1) (p38)	AHSA1	12.72	35.21	25.15	25.15	7
56	C9JV77	C9JV77_HUMAN	Alpha-2-HS-glycoprotein	AHSG	0.81	6.522	1.902	1.902	1
57	O95831	AIFM1_HUMAN	Apoptosis-inducing factor 1, mitochondrial (EC 1.1.1.-) (Programmed cell death protein 8)	AIFM1	15.63	35.24	28.71	18.6	7
58	Q9BRQ8	AIFM2_HUMAN	Apoptosis-inducing factor 2 (EC 1.-.-.-) (Apoptosis-inducing factor homologous mitochondrion-associated inducer of death) (Apoptosis-inducing factor-like mitochondrion-associated inducer of death) (p53-responsive gene 3 protein)	AIFM2	0.68	3.485	3.485	3.485	1
59	Q12904	AIMP1_HUMAN	Aminoacyl tRNA synthase complex-interacting multifunctional protein 1 (Multisynthase complex auxiliary component p43) [Cleaved into: Endothelial monocyte-activating polypeptide 2 (EMAP-2) (Endothelial monocyte-activating polypeptide II) (EMAP-II) (Small inducible cytokine subfamily E member 1)]	AIMP1	9.96	43.27	28.21	25.64	5
60	Q13155	AIMP2_HUMAN	Aminoacyl tRNA synthase complex-interacting multifunctional protein 2 (Multisynthase complex auxiliary component p38) (Protein JTV-1)	AIMP2	5.67	20	14.69	14.69	3
61	O00170	AIP_HUMAN	AH receptor-interacting protein (AIP) (Aryl-hydrocarbon receptor-interacting protein) (HBV X-associated protein 2) (XAP-2) (Immunophilin homolog ARA9)	AIP	0.99	27.58	4.242	4.242	1
62	Q5T9B7	Q5T9B7_HUMAN	Adenylate kinase isoenzyme 1 (AK 1) (EC 2.7.4.3) (EC 2.7.4.6) (ATP-AMP transphosphorylase 1) (ATP:AMP phosphotransferase) (Adenylate monophosphate kinase) (Myokinase)	AK1	4.71	29.52	22.38	18.1	3
63	F8W1A4	F8W1A4_HUMAN	Adenylate kinase 2, mitochondrial (AK 2) (EC 2.7.4.3) (ATP-AMP transphosphorylase 2) (ATP:AMP phosphotransferase) (Adenylate monophosphate kinase)	AK2	27.1	78.88	73.28	73.28	17
64	Q9UIJ7	KAD3_HUMAN	GTP:AMP phosphotransferase AK3, mitochondrial (EC 2.7.4.10) (Adenylate kinase 3) (AK 3) (Adenylate kinase 3 alpha-like 1)	AK3	4.04	27.31	23.35	14.1	2
65	Q92667	AKAP1_HUMAN	A-kinase anchor protein 1, mitochondrial (A-kinase anchor protein 149 kDa) (AKAP 149) (Dual specificity A-kinase-anchoring protein 1) (D-AKAP-1) (Protein kinase A-anchoring protein 1) (PRKA1) (Spermatid A-kinase anchor protein 84) (S-AKAP84)	AKAP1	2	10.85	2.658	2.658	1
66	O43823	AKAP8_HUMAN	A-kinase anchor protein 8 (AKAP-8) (A-kinase anchor protein 95 kDa) (AKAP 95)	AKAP8	1	4.48	2.312	2.312	1
67	P14550	AK1A1_HUMAN	Alcohol dehydrogenase [NADP(+)] (EC 1.1.1.2) (Aldehyde reductase) (Aldo-keto reductase family 1 member A1)	AKR1A1	12.35	52.92	42.46	40	8
68	A0A0A0MSS8	A0A0A0MSS8_HUMAN	Aldo-keto reductase family 1 member C3	AKR1C3	4.67	20.74	15.48	15.48	3
69	O43488	ARK72_HUMAN	Aflatoxin B1 aldehyde reductase member 2 (EC 1.1.1.n11) (AFB1 aldehyde reductase 1) (AFB1-AR 1) (Aldoketoreductase 7) (Succinic semialdehyde reductase) (SSA reductase)	AKR7A2	2.01	11.98	4.178	4.178	1
70	A0A0C4DGB6	A0A0C4DGB6_HUMAN	Serum albumin	ALB	10.67	26.99	18.71	13.58	10
71	P54886	P5CS_HUMAN	Delta-1-pyrroline-5-carboxylate synthase (P5CS) (Aldehyde dehydrogenase family 18 member A1) [Includes: Glutamate 5-kinase (GK) (EC 2.7.2.11) (Gamma-glutamyl kinase); Gamma-glutamyl phosphate reductase (GPR) (EC 1.2.1.41) (Glutamate-5-semialdehyde dehydrogenase) (Glutamyl-gamma-semialdehyde dehydrogenase)]	ALDH18A1	26.35	41.51	32.45	24.4	15
72	P30837	AL1B1_HUMAN	Aldehyde dehydrogenase X, mitochondrial (EC 1.2.1.3) (Aldehyde dehydrogenase 5) (Aldehyde dehydrogenase family 1 member B1)	ALDH1B1	10.43	27.85	24.18	15.09	5
73	P05091	ALDH2_HUMAN	Aldehyde dehydrogenase, mitochondrial (EC 1.2.1.3) (ALDH class 2) (ALDH-E2) (ALDHI)	ALDH2	25.12	59.19	44.1	37.91	13
74	A0A1B0GW77	A0A1B0GW77_HUMAN	Alpha-aminoadipic semialdehyde dehydrogenase	ALDH7A1	14.55	40.97	22.74	19.31	9
75	P49189	AL9A1_HUMAN	4-trimethylaminobutyraldehyde dehydrogenase (TMABADH) (EC 1.2.1.47) (Aldehyde dehydrogenase E3 isozyme) (Aldehyde dehydrogenase family 9 member A1) (EC 1.2.1.3) (Gamma-aminobutyraldehyde dehydrogenase) (EC 1.2.1.19) (R-aminobutyraldehyde dehydrogenase) [Cleaved into: 4-trimethylaminobutyraldehyde dehydrogenase, N-terminally processed]	ALDH9A1	3.92	25.1	16.19	13.16	4
76	P04075	ALDOA_HUMAN	Fructose-bisphosphate aldolase A (EC 4.1.2.13) (Lung cancer antigen NY-LU-1) (Muscle-type aldolase)	ALDOA	41.89	82.97	80.49	80.49	33
77	Q6P6C2	ALKB5_HUMAN	RNA demethylase ALKBH5 (EC 1.14.11.-) (Alkylated DNA repair protein alkB homolog 5) (Alpha-ketoglutarate-dependent dioxygenase alkB homolog 5)	ALKBH5	2	9.645	7.36	7.36	1
78	E9PB61	E9PB61_HUMAN	THO complex subunit 4	ALYREF	15.33	76.89	54.55	54.55	16
79	H0Y564	H0Y564_HUMAN	Anaphase-promoting complex subunit 1 (Fragment)	ANAPC1	0.99	7.92	1.86	1.24	1
80	E9PDP5	E9PDP5_HUMAN	Ankyrin repeat and KH domain-containing protein 1 (Fragment)	ANKHD1	3.13	12.84	3.131	2.364	2
81	B4DIW9	B4DIW9_HUMAN	Serine/threonine-protein phosphatase 6 regulatory ankyrin repeat subunit A (cDNA FLJ54784, highly similar to Ankyrin repeat domain-containing protein 28)	ANKRD28	0.69	10.11	2.909	1.247	1
82	Q8N283	ANR35_HUMAN	Ankyrin repeat domain-containing protein 35	ANKRD35	2	13.69	1.399	1.399	1
83	H0YN26	H0YN26_HUMAN	Acidic leucine-rich nuclear phosphoprotein 32 family member A	ANP32A	18.57	62.71	62.71	58.76	14
84	Q92688	AN32B_HUMAN	Acidic leucine-rich nuclear phosphoprotein 32 family member B (Acidic protein rich in leucines) (Putative HLA-DR-associated protein I-2) (PHAPI2) (Silver-stainable protein SSP29)	ANP32B	8.06	31.08	28.29	25.5	9
85	Q9BTT0	AN32E_HUMAN	Acidic leucine-rich nuclear phosphoprotein 32 family member E (LANP-like protein) (LANP-L)	ANP32E	6.64	19.78	17.16	17.16	3
86	P04083	ANXA1_HUMAN	Annexin A1 (Annexin I) (Annexin-1) (Calpactin II) (Calpactin-2) (Chromobindin-9) (Lipocortin I) (Phospholipase A2 inhibitory protein) (p35)	ANXA1	30.97	75.72	65.03	56.94	18
87	P50995	ANX11_HUMAN	Annexin A11 (56 kDa autoantigen) (Annexin XI) (Annexin-11) (Calcyclin-associated annexin 50) (CAP-50)	ANXA11	21.63	37.82	26.93	25.15	11
88	P07355	ANXA2_HUMAN	Annexin A2 (Annexin II) (Annexin-2) (Calpactin I heavy chain) (Calpactin-1 heavy chain) (Chromobindin-8) (Lipocortin II) (Placental anticoagulant protein IV) (PAP-IV) (Protein I) (p36)	ANXA2	51.14	71.98	68.14	65.78	31
89	P12429	ANXA3_HUMAN	Annexin A3 (35-alpha calcimedin) (Annexin III) (Annexin-3) (Inositol 1,2-cyclic phosphate 2-phosphohydrolase) (Lipocortin III) (Placental anticoagulant protein III) (PAP-III)	ANXA3	20.47	66.25	54.18	48.3	11
90	Q6P452	Q6P452_HUMAN	Annexin	ANXA4	10.82	51.51	36.79	30.77	6
91	P08758	ANXA5_HUMAN	Annexin A5 (Anchorin CII) (Annexin V) (Annexin-5) (Calphobindin I) (CBP-I) (Endonexin II) (Lipocortin V) (Placental anticoagulant protein 4) (PP4) (Placental anticoagulant protein I) (PAP-I) (Thromboplastin inhibitor) (Vascular anticoagulant-alpha) (VAC-alpha)	ANXA5	22.62	66.87	64.06	56.88	13
92	P20073	ANXA7_HUMAN	Annexin A7 (Annexin VII) (Annexin-7) (Synexin)	ANXA7	10.45	24.18	17.21	14.96	6
93	O43747	AP1G1_HUMAN	AP-1 complex subunit gamma-1 (Adaptor protein complex AP-1 subunit gamma-1) (Adaptor-related protein complex 1 subunit gamma-1) (Clathrin assembly protein complex 1 gamma-1 large chain) (Gamma1-adaptin) (Golgi adaptor HA1/AP1 adaptin subunit gamma-1)	AP1G1	3.3	14.96	9.002	3.406	2
94	O95782	AP2A1_HUMAN	AP-2 complex subunit alpha-1 (100 kDa coated vesicle protein A) (Adaptor protein complex AP-2 subunit alpha-1) (Adaptor-related protein complex 2 subunit alpha-1) (Alpha-adaptin A) (Alpha1-adaptin) (Clathrin assembly protein complex 2 alpha-A large chain) (Plasma membrane adaptor HA2/AP2 adaptin alpha A subunit)	AP2A1	7.02	20.98	7.984	6.858	4
95	A0A087X253	A0A087X253_HUMAN	AP complex subunit beta	AP2B1	0.83	9.967	4.272	1.972	1
96	O00203	AP3B1_HUMAN	AP-3 complex subunit beta-1 (Adaptor protein complex AP-3 subunit beta-1) (Adaptor-related protein complex 3 subunit beta-1) (Beta-3A-adaptin) (Clathrin assembly protein complex 3 beta-1 large chain)	AP3B1	0.69	2.102	1.005	1.005	1
97	O14617	AP3D1_HUMAN	AP-3 complex subunit delta-1 (AP-3 complex subunit delta) (Adaptor-related protein complex 3 subunit delta-1) (Delta-adaptin)	AP3D1	2.15	12.06	3.469	1.908	1
98	C9JIF9	C9JIF9_HUMAN	Acylamino-acid-releasing enzyme	APEH	7.83	16.42	8.277	6.649	5
99	P27695	APEX1_HUMAN	DNA-(apurinic or apyrimidinic site) lyase (EC 3.1.-.-) (EC 4.2.99.18) (APEX nuclease) (APEN) (Apurinic-apyrimidinic endonuclease 1) (AP endonuclease 1) (APE-1) (REF-1) (Redox factor-1) [Cleaved into: DNA-(apurinic or apyrimidinic site) lyase, mitochondrial]	APEX1	15.22	56.92	38.99	38.99	10
100	G3V1C3	G3V1C3_HUMAN	Apoptosis inhibitor 5	API5	8.32	34.71	19.22	13.14	4
101	Q96GX9	MTNB_HUMAN	Methylthioribulose-1-phosphate dehydratase (MTRu-1-P dehydratase) (EC 4.2.1.109) (APAF1-interacting protein) (hAPIP)	APIP	2.67	21.49	9.091	9.091	2
102	Q06481	APLP2_HUMAN	Amyloid-like protein 2 (APLP-2) (APPH) (Amyloid protein homolog) (CDEI box-binding protein) (CDEBP)	APLP2	2	14.15	2.621	2.621	1
103	H0Y512	H0Y512_HUMAN	Adipocyte plasma membrane-associated protein (Fragment)	APMAP	4.7	17.6	17.36	11.74	3
104	B0YIW2	B0YIW2_HUMAN	Apolipoprotein C-III (Apolipoprotein C-III variant 1)	APOC3	2	13.68	13.68	13.68	1
105	P07741	APT_HUMAN	Adenine phosphoribosyltransferase (APRT) (EC 2.4.2.7)	APRT	13.04	71.11	52.22	52.22	7
106	O60306	AQR_HUMAN	Intron-binding protein aquarius (Intron-binding protein of 160 kDa) (IBP160)	AQR	2.96	9.226	2.963	2.963	2
107	B0YIW6	B0YIW6_HUMAN	Archain 1, isoform CRA_a (Coatomer subunit delta) (Coatomer subunit delta variant 2)	ARCN1	11.78	25.36	21.56	15.4	6
108	P84077	ARF1_HUMAN	ADP-ribosylation factor 1	ARF1	15.88	66.3	59.67	48.07	12
109	C9JAK5	C9JAK5_HUMAN	ADP-ribosylation factor 4	ARF4	3.21	37.91	37.91	37.91	3
110	P62330	ARF6_HUMAN	ADP-ribosylation factor 6	ARF6	2	21.14	5.714	5.714	1
111	P53367	ARFP1_HUMAN	Arfaptin-1 (ADP-ribosylation factor-interacting protein 1)	ARFIP1	1.01	27.08	4.558	4.558	1
112	J3QQX2	J3QQX2_HUMAN	Rho GDP-dissociation inhibitor 1	ARHGDIA	12.85	63.83	54.04	50.64	8
113	V9GYM8	V9GYM8_HUMAN	Rho guanine nucleotide exchange factor 2	ARHGEF2	2.26	14.55	4.85	2.037	1
114	Q68CP9	ARID2_HUMAN	AT-rich interactive domain-containing protein 2 (ARID domain-containing protein 2) (BRG1-associated factor 200) (BAF200) (Zinc finger protein with activation potential) (Zipzap/p200)	ARID2	1.62	6.866	0.4905	0.4905	1
115	B4DZG7	B4DZG7_HUMAN	ADP-ribosylation factor-like protein 1 (cDNA FLJ50309, highly similar to ADP-ribosylation factor-like protein 1)	ARL1	3.22	30.37	22.22	22.22	2
116	O75915	PRAF3_HUMAN	PRA1 family protein 3 (ADP-ribosylation factor-like protein 6-interacting protein 5) (ARL-6-interacting protein 5) (Aip-5) (Cytoskeleton-related vitamin A-responsive protein) (Dermal papilla-derived protein 11) (GTRAP3-18) (Glutamate transporter EAAC1-interacting protein) (JM5) (Prenylated Rab acceptor protein 2) (Protein JWa) (Putative MAPK-activating protein PM27)	ARL6IP5	2.03	19.15	10.11	10.11	1
117	Q9NVJ2	ARL8B_HUMAN	ADP-ribosylation factor-like protein 8B (ADP-ribosylation factor-like protein 10C) (Novel small G protein indispensable for equal chromosome segregation 1)	ARL8B	2.27	27.42	13.98	9.14	1
118	Q9NVT9	ARMC1_HUMAN	Armadillo repeat-containing protein 1	ARMC1	1.19	16.31	7.447	7.447	1
119	C9J5N7	C9J5N7_HUMAN	Armadillo repeat-containing protein 10 (Fragment)	ARMC10	0.7	14.16	6.867	6.867	1
120	O15144	ARPC2_HUMAN	Actin-related protein 2/3 complex subunit 2 (Arp2/3 complex 34 kDa subunit) (p34-ARC)	ARPC2	5.88	31.67	19.67	19.67	3
121	O15145	ARPC3_HUMAN	Actin-related protein 2/3 complex subunit 3 (Arp2/3 complex 21 kDa subunit) (p21-ARC)	ARPC3	3.45	42.13	30.9	12.36	2
122	F8WCF6	F8WCF6_HUMAN	Actin-related protein 2/3 complex subunit 4	ARPC4-TTLL3	4.83	51.38	30.39	16.57	2
123	O15511	ARPC5_HUMAN	Actin-related protein 2/3 complex subunit 5 (Arp2/3 complex 16 kDa subunit) (p16-ARC)	ARPC5	2	25.83	20.53	7.947	1
124	Q9BPX5	ARP5L_HUMAN	Actin-related protein 2/3 complex subunit 5-like protein (Arp2/3 complex 16 kDa subunit 2) (ARC16-2)	ARPC5L	2.25	27.45	16.34	7.843	1
125	O43681	ASNA_HUMAN	ATPase ASNA1 (EC 3.6.-.-) (Arsenical pump-driving ATPase) (Arsenite-stimulated ATPase) (Transmembrane domain recognition complex 40 kDa ATPase subunit) (hARSA-I) (hASNA-I)	ASNA1	3.15	25.57	13.51	8.908	2
126	P08243	ASNS_HUMAN	Asparagine synthetase [glutamine-hydrolyzing] (EC 6.3.5.4) (Cell cycle control protein TS11) (Glutamine-dependent asparagine synthetase)	ASNS	10.04	30.84	21.03	13.73	5
127	Q12797	ASPH_HUMAN	Aspartyl/asparaginyl beta-hydroxylase (EC 1.14.11.16) (Aspartate beta-hydroxylase) (ASP beta-hydroxylase) (Peptide-aspartate beta-dioxygenase)	ASPH	5.68	19	10.29	6.069	3
128	Q9BZE9	ASPC1_HUMAN	Tether containing UBX domain for GLUT4 (Alveolar soft part sarcoma chromosomal region candidate gene 1 protein) (Alveolar soft part sarcoma locus) (Renal papillary cell carcinoma protein 17) (UBX domain-containing protein 9)	ASPSCR1	1.6	24.05	13.38	9.584	1
129	Q5T6L6	Q5T6L6_HUMAN	Argininosuccinate synthase (Fragment)	ASS1	2.29	26.77	16.67	10.1	1
130	Q9NVI7	ATD3A_HUMAN	ATPase family AAA domain-containing protein 3A	ATAD3A	2	46.69	30.28	24.13	14
131	H0Y2W2	H0Y2W2_HUMAN	ATPase family AAA domain-containing protein 3A (Fragment)	ATAD3A	28.24	47.03	32.87	26.05	14
132	P31939	PUR9_HUMAN	Bifunctional purine biosynthesis protein PURH [Cleaved into: Bifunctional purine biosynthesis protein PURH, N-terminally processed] [Includes: Phosphoribosylaminoimidazolecarboxamide formyltransferase (EC 2.1.2.3) (5-aminoimidazole-4-carboxamide ribonucleotide formyltransferase) (AICAR transformylase); IMP cyclohydrolase (EC 3.5.4.10) (ATIC) (IMP synthase) (Inosinicase)]	ATIC	43.03	63.18	57.09	51.86	21
133	P05023	AT1A1_HUMAN	Sodium/potassium-transporting ATPase subunit alpha-1 (Na(+)/K(+) ATPase alpha-1 subunit) (EC 3.6.3.9) (Sodium pump subunit alpha-1)	ATP1A1	15.65	29.23	15.74	12.61	9
134	P05026	AT1B1_HUMAN	Sodium/potassium-transporting ATPase subunit beta-1 (Sodium/potassium-dependent ATPase subunit beta-1)	ATP1B1	2.06	18.48	3.63	3.63	1
135	P54709	AT1B3_HUMAN	Sodium/potassium-transporting ATPase subunit beta-3 (Sodium/potassium-dependent ATPase subunit beta-3) (ATPB-3) (CD antigen CD298)	ATP1B3	5.49	38.35	32.26	23.66	3
136	P16615	AT2A2_HUMAN	Sarcoplasmic/endoplasmic reticulum calcium ATPase 2 (SERCA2) (SR Ca(2+)-ATPase 2) (EC 3.6.3.8) (Calcium pump 2) (Calcium-transporting ATPase sarcoplasmic reticulum type, slow twitch skeletal muscle isoform) (Endoplasmic reticulum class 1/2 Ca(2+) ATPase)	ATP2A2	10.18	25.53	11.04	8.253	5
137	P25705	ATPA_HUMAN	ATP synthase subunit alpha, mitochondrial	ATP5A1	41.09	60.76	51.18	43.76	24
138	P06576	ATPB_HUMAN	ATP synthase subunit beta, mitochondrial (EC 3.6.3.14)	ATP5B	43.11	72.97	67.86	60.68	27
139	P36542	ATPG_HUMAN	ATP synthase subunit gamma, mitochondrial (F-ATPase gamma subunit)	ATP5C1	6.01	25.5	13.42	13.42	3
140	P30049	ATPD_HUMAN	ATP synthase subunit delta, mitochondrial (F-ATPase delta subunit)	ATP5D	4.01	58.93	57.74	32.14	3
141	P24539	AT5F1_HUMAN	ATP synthase F(0) complex subunit B1, mitochondrial (ATP synthase proton-transporting mitochondrial F(0) complex subunit B1) (ATP synthase subunit b) (ATPase subunit b)	ATP5F1	5.1	33.98	22.27	13.67	3
142	O75947	ATP5H_HUMAN	ATP synthase subunit d, mitochondrial (ATPase subunit d)	ATP5H	8.46	62.11	44.72	44.72	5
143	P56385	ATP5I_HUMAN	ATP synthase subunit e, mitochondrial (ATPase subunit e) [Cleaved into: ATP synthase subunit e, mitochondrial, N-terminally processed]	ATP5I	2.28	69.57	50.72	20.29	1
144	P18859	ATP5J_HUMAN	ATP synthase-coupling factor 6, mitochondrial (ATPase subunit F6)	ATP5J	4.15	52.78	44.44	44.44	3
145	G3V325	G3V325_HUMAN	ATP5J2-PTCD1 readthrough	ATP5J2-PTCD1	4.6	12.82	4.94	3.204	3
146	E9PN17	E9PN17_HUMAN	ATP synthase subunit g, mitochondrial	ATP5L	2.25	64.47	48.68	19.74	1
147	P48047	ATPO_HUMAN	ATP synthase subunit O, mitochondrial (Oligomycin sensitivity conferral protein) (OSCP)	ATP5O	13.28	55.87	53.99	49.3	8
148	P38606	VATA_HUMAN	V-type proton ATPase catalytic subunit A (V-ATPase subunit A) (EC 3.6.3.14) (V-ATPase 69 kDa subunit) (Vacuolar ATPase isoform VA68) (Vacuolar proton pump subunit alpha)	ATP6V1A	15.62	38.57	26.58	21.23	7
149	P21281	VATB2_HUMAN	V-type proton ATPase subunit B, brain isoform (V-ATPase subunit B 2) (Endomembrane proton pump 58 kDa subunit) (HO57) (Vacuolar proton pump subunit B 2)	ATP6V1B2	8.73	44.42	23.68	14.09	4
150	P36543	VATE1_HUMAN	V-type proton ATPase subunit E 1 (V-ATPase subunit E 1) (V-ATPase 31 kDa subunit) (p31) (Vacuolar proton pump subunit E 1)	ATP6V1E1	2.45	28.32	11.95	6.195	1
151	O75348	VATG1_HUMAN	V-type proton ATPase subunit G 1 (V-ATPase subunit G 1) (V-ATPase 13 kDa subunit 1) (Vacuolar proton pump subunit G 1) (Vacuolar proton pump subunit M16)	ATP6V1G1	2	32.2	22.03	22.03	2
152	G3V126	G3V126_HUMAN	ATPase, H+ transporting, lysosomal 50/57kDa, V1 subunit H, isoform CRA_c (V-type proton ATPase subunit H)	ATP6V1H	2.51	18.51	7.223	7.223	2
153	Q9UBB4	ATX10_HUMAN	Ataxin-10 (Brain protein E46 homolog) (Spinocerebellar ataxia type 10 protein)	ATXN10	6.21	29.89	15.58	15.58	4
154	Q8WWM7	ATX2L_HUMAN	Ataxin-2-like protein (Ataxin-2 domain protein) (Ataxin-2-related protein)	ATXN2L	6.32	13.95	6.698	5.86	4
155	Q9NXR7	BABA2_HUMAN	BRISC and BRCA1-A complex member 2 (BRCA1-A complex subunit BRE) (BRCA1/BRCA2-containing complex subunit 45) (Brain and reproductive organ-expressed protein)	BABAM2	0.81	25.07	3.655	3.655	1
156	O95816	BAG2_HUMAN	BAG family molecular chaperone regulator 2 (BAG-2) (Bcl-2-associated athanogene 2)	BAG2	5.46	53.55	25.12	25.12	3
157	A0A0G2JK23	A0A0G2JK23_HUMAN	Large proline-rich protein BAG6	BAG6	6.18	23.41	9.187	6.007	4
158	I3L4C2	I3L4C2_HUMAN	Brain-specific angiogenesis inhibitor 1-associated protein 2	BAIAP2	2.07	13.2	7.233	2.351	1
159	O75531	BAF_HUMAN	Barrier-to-autointegration factor (Breakpoint cluster region protein 1) [Cleaved into: Barrier-to-autointegration factor, N-terminally processed]	BANF1	8.94	75.28	70.79	47.19	5
160	Q07812	BAX_HUMAN	Apoptosis regulator BAX (Bcl-2-like protein 4) (Bcl2-L-4)	BAX	4	23.96	19.79	13.54	2
161	Q9UIG0	BAZ1B_HUMAN	Tyrosine-protein kinase BAZ1B (EC 2.7.10.2) (Bromodomain adjacent to zinc finger domain protein 1B) (Williams syndrome transcription factor) (Williams-Beuren syndrome chromosomal region 10 protein) (Williams-Beuren syndrome chromosomal region 9 protein) (hWALp2)	BAZ1B	5.88	22.86	7.013	2.09	3
162	P51572	BAP31_HUMAN	B-cell receptor-associated protein 31 (BCR-associated protein 31) (Bap31) (6C6-AG tumor-associated antigen) (Protein CDM) (p28)	BCAP31	4.64	20.33	13.41	13.41	3
163	P56945	BCAR1_HUMAN	Breast cancer anti-estrogen resistance protein 1 (CRK-associated substrate) (Cas scaffolding protein family member 1) (p130cas)	BCAR1	1.07	15.75	1.839	1.839	1
164	O75934	SPF27_HUMAN	Pre-mRNA-splicing factor SPF27 (Breast carcinoma-amplified sequence 2) (DNA amplified in mammary carcinoma 1 protein) (Spliceosome-associated protein SPF 27)	BCAS2	2.55	39.56	24	12.44	1
165	M0QZP4	M0QZP4_HUMAN	Branched-chain-amino-acid aminotransferase (EC 2.6.1.42)	BCAT2	2.04	8.307	8.307	5.112	1
166	Q9P287	BCCIP_HUMAN	BRCA2 and CDKN1A-interacting protein (P21- and CDK-associated protein 1) (Protein TOK-1)	BCCIP	6.12	27.71	22.93	22.93	4
167	Q9H1R6	Q9H1R6_HUMAN	Bcl-2-like protein 1 (Fragment)	BCL2L1	1.19	10.11	5.319	5.319	1
168	E9PQN2	E9PQN2_HUMAN	Bcl-2-associated transcription factor 1	BCLAF1	5.54	37.07	14	6.133	3
169	P55957	BID_HUMAN	BH3-interacting domain death agonist (p22 BID) (BID) [Cleaved into: BH3-interacting domain death agonist p15 (p15 BID); BH3-interacting domain death agonist p13 (p13 BID); BH3-interacting domain death agonist p11 (p11 BID)]	BID	2	7.692	7.692	7.692	1
170	O00499	BIN1_HUMAN	Myc box-dependent-interacting protein 1 (Amphiphysin II) (Amphiphysin-like protein) (Box-dependent myc-interacting protein 1) (Bridging integrator 1)	BIN1	8.6	18.38	16.02	16.02	6
171	Q13867	BLMH_HUMAN	Bleomycin hydrolase (BH) (BLM hydrolase) (BMH) (EC 3.4.22.40)	BLMH	4	15.6	8.132	8.132	2
172	A0A087WZT3	A0A087WZT3_HUMAN	BolA-like protein 2	BOLA2	4.93	34.87	28.95	28.95	4
173	Q14137	BOP1_HUMAN	Ribosome biogenesis protein BOP1 (Block of proliferation 1 protein)	BOP1	11.68	29.49	20.51	16.62	6
174	Q12830	BPTF_HUMAN	Nucleosome-remodeling factor subunit BPTF (Bromodomain and PHD finger-containing transcription factor) (Fetal Alz-50 clone 1 protein) (Fetal Alzheimer antigen)	BPTF	2.02	11.26	0.4924	0.4924	1
175	Q9NPI1	BRD7_HUMAN	Bromodomain-containing protein 7 (75 kDa bromodomain protein) (Protein CELTIX-1)	BRD7	0.84	15.82	7.066	3.379	1
176	Q8TDN6	BRX1_HUMAN	Ribosome biogenesis protein BRX1 homolog (Brix domain-containing protein 2)	BRIX1	5.61	24.36	19.83	14.45	3
177	A0A087X2B5	A0A087X2B5_HUMAN	Basigin (Fragment)	BSG	7.13	49.32	46.15	26.24	5
178	P20290	BTF3_HUMAN	Transcription factor BTF3 (Nascent polypeptide-associated complex subunit beta) (NAC-beta) (RNA polymerase B transcription factor 3)	BTF3	10.26	54.37	39.32	34.47	7
179	O43684	BUB3_HUMAN	Mitotic checkpoint protein BUB3	BUB3	5.15	27.13	20.43	13.11	3
180	C9JCD9	C9JCD9_HUMAN	Protein BUD31 homolog	BUD31	4	33.98	19.42	19.42	2
181	Q13895	BYST_HUMAN	Bystin	BYSL	2.1	14.19	3.661	2.059	1
182	Q7L1Q6	BZW1_HUMAN	Basic leucine zipper and W2 domain-containing protein 1 (Protein Orf)	BZW1	9.35	38.19	16.23	13.84	5
183	E7ETZ4	E7ETZ4_HUMAN	Basic leucine zipper and W2 domain-containing protein 2 (Fragment)	BZW2	6.81	17.4	12.25	12.25	4
184	Q9BUA3	CK084_HUMAN	Uncharacterized protein C11orf84	C11orf84	0.87	8.399	4.724	4.724	1
185	Q9HB07	MYG1_HUMAN	UPF0160 protein MYG1, mitochondrial	C12orf10	8.64	22.87	20.74	20.74	7
186	U3KQ07	U3KQ07_HUMAN	Protein C10	C12orf57	2	33.01	17.48	17.48	1
187	Q9Y224	CN166_HUMAN	UPF0568 protein C14orf166 (CLE7 homolog) (CLE)	C14orf166	17.56	61.89	41.8	41.8	10
188	K7EK56	K7EK56_HUMAN	UPF0449 protein C19orf25	C19orf25	2	17.5	12.5	12.5	1
189	Q9NWV4	CA123_HUMAN	UPF0587 protein C1orf123	C1orf123	1.79	15.63	10.63	10.63	1
190	Q8N6N3	CA052_HUMAN	UPF0690 protein C1orf52 (BCL10-associated gene protein)	C1orf52	1.29	13.19	7.692	7.692	1
191	Q07021	C1QBP_HUMAN	Complement component 1 Q subcomponent-binding protein, mitochondrial (ASF/SF2-associated protein p32) (Glycoprotein gC1qBP) (C1qBP) (Hyaluronan-binding protein 1) (Mitochondrial matrix protein p32) (gC1q-R protein) (p33)	C1QBP	23.16	65.6	56.38	56.38	15
192	H7C2R9	H7C2R9_HUMAN	Uncharacterized protein C7orf50 (Fragment)	C7orf50	2.77	14.53	14.53	14.53	2
193	H0YF29	H0YF29_HUMAN	UPF0598 protein C8orf82 (Fragment)	C8orf82	0.81	19.92	6.897	6.897	1
194	Q9H9S4	CB39L_HUMAN	Calcium-binding protein 39-like (Antigen MLAA-34) (MO25beta) (Mo25-like protein)	CAB39L	0.84	6.825	4.748	2.077	1
195	Q9HB71	CYBP_HUMAN	Calcyclin-binding protein (CacyBP) (hCacyBP) (S100A6-binding protein) (Siah-interacting protein)	CACYBP	15.13	78.07	63.6	58.77	9
196	F8VPD4	F8VPD4_HUMAN	CAD protein	CAD	17.12	23.31	11.66	9.389	13
197	P27797	CALR_HUMAN	Calreticulin (CRP55) (Calregulin) (Endoplasmic reticulum resident protein 60) (ERp60) (HACBP) (grp60)	CALR	22.64	59.23	49.88	47.24	13
198	O43852	CALU_HUMAN	Calumenin (Crocalbin) (IEF SSP 9302)	CALU	5.32	37.46	16.83	14.6	3
199	E9PF82	E9PF82_HUMAN	Calcium/calmodulin-dependent protein kinase type II subunit delta	CAMK2D	3.44	16.32	12.2	8.255	3
200	Q9P1Y5	CAMP3_HUMAN	Calmodulin-regulated spectrin-associated protein 3 (Protein Nezha)	CAMSAP3	0.79	8.167	3.042	2.242	1
201	Q86VP6	CAND1_HUMAN	Cullin-associated NEDD8-dissociated protein 1 (Cullin-associated and neddylation-dissociated protein 1) (TBP-interacting protein of 120 kDa A) (TBP-interacting protein 120A) (p120 CAND1)	CAND1	31.07	32.6	24.23	17.97	16
202	P27824	CALX_HUMAN	Calnexin (IP90) (Major histocompatibility complex class I antigen-binding protein p88) (p90)	CANX	30.59	41.22	36.82	36.82	23
203	Q01518	CAP1_HUMAN	Adenylyl cyclase-associated protein 1 (CAP 1)	CAP1	14.07	36	27.16	18.11	10
204	P40121	CAPG_HUMAN	Macrophage-capping protein (Actin regulatory protein CAP-G)	CAPG	4.32	36.21	23.56	18.97	4
205	P07384	CAN1_HUMAN	Calpain-1 catalytic subunit (EC 3.4.22.52) (Calcium-activated neutral proteinase 1) (CANP 1) (Calpain mu-type) (Calpain-1 large subunit) (Cell proliferation-inducing gene 30 protein) (Micromolar-calpain) (muCANP)	CAPN1	1.84	27.73	8.123	3.081	2
206	P17655	CAN2_HUMAN	Calpain-2 catalytic subunit (EC 3.4.22.53) (Calcium-activated neutral proteinase 2) (CANP 2) (Calpain M-type) (Calpain large polypeptide L2) (Calpain-2 large subunit) (Millimolar-calpain) (M-calpain)	CAPN2	6.21	27.86	13.43	9.286	3
207	A0A0C4DGQ5	A0A0C4DGQ5_HUMAN	Calpain small subunit 1	CAPNS1	10.17	56.52	42.24	32.61	5
208	Q14444	CAPR1_HUMAN	Caprin-1 (Cell cycle-associated protein 1) (Cytoplasmic activation- and proliferation-associated protein 1) (GPI-anchored membrane protein 1) (GPI-anchored protein p137) (GPI-p137) (p137GPI) (Membrane component chromosome 11 surface marker 1) (RNA granule protein 105)	CAPRIN1	20.61	21.58	16.5	16.5	15
209	P52907	CAZA1_HUMAN	F-actin-capping protein subunit alpha-1 (CapZ alpha-1)	CAPZA1	10.79	53.5	44.76	44.76	6
210	P47755	CAZA2_HUMAN	F-actin-capping protein subunit alpha-2 (CapZ alpha-2)	CAPZA2	2.04	28.32	12.59	9.79	2
211	B1AK88	B1AK88_HUMAN	Capping protein (Actin filament) muscle Z-line, beta, isoform CRA_d (F-actin-capping protein subunit beta)	CAPZB	9.04	44.52	33.22	26.58	7
212	Q9Y2V2	CHSP1_HUMAN	Calcium-regulated heat-stable protein 1 (Calcium-regulated heat-stable protein of 24 kDa) (CRHSP-24)	CARHSP1	2	27.21	10.88	10.88	1
213	Q86X55	CARM1_HUMAN	Histone-arginine methyltransferase CARM1 (EC 2.1.1.319) (Coactivator-associated arginine methyltransferase 1) (Protein arginine N-methyltransferase 4)	CARM1	4	26.81	12.5	5.099	2
214	P49589	SYCC_HUMAN	Cysteine--tRNA ligase, cytoplasmic (EC 6.1.1.16) (Cysteinyl-tRNA synthetase) (CysRS)	CARS	11	22.33	11.36	10.16	5
215	Q9HA77	SYCM_HUMAN	Probable cysteine--tRNA ligase, mitochondrial (EC 6.1.1.16) (Cysteinyl-tRNA synthetase) (CysRS)	CARS2	5.47	21.63	9.752	9.752	4
216	A0A0C4DGB5	A0A0C4DGB5_HUMAN	Calpastatin	CAST	2.36	9.416	4.111	2.387	1
217	P04040	CATA_HUMAN	Catalase (EC 1.11.1.6)	CAT	6.09	31.88	14.04	14.04	4
218	Q13951	PEBB_HUMAN	Core-binding factor subunit beta (CBF-beta) (Polyomavirus enhancer-binding protein 2 beta subunit) (PEA2-beta) (PEBP2-beta) (SL3-3 enhancer factor 1 subunit beta) (SL3/AKV core-binding factor beta subunit)	CBFB	8.78	56.04	37.91	34.07	6
219	P16152	CBR1_HUMAN	Carbonyl reductase [NADPH] 1 (EC 1.1.1.184) (15-hydroxyprostaglandin dehydrogenase [NADP(+)]) (EC 1.1.1.197) (NADPH-dependent carbonyl reductase 1) (Prostaglandin 9-ketoreductase) (Prostaglandin-E(2) 9-reductase) (EC 1.1.1.189) (Short chain dehydrogenase/reductase family 21C member 1)	CBR1	5.71	43.32	31.05	21.66	3
220	Q13185	CBX3_HUMAN	Chromobox protein homolog 3 (HECH) (Heterochromatin protein 1 homolog gamma) (HP1 gamma) (Modifier 2 protein)	CBX3	14.98	59.56	59.56	59.56	10
221	P45973	CBX5_HUMAN	Chromobox protein homolog 5 (Antigen p25) (Heterochromatin protein 1 homolog alpha) (HP1 alpha)	CBX5	8.37	57.07	41.88	34.55	6
222	Q8IX12	CCAR1_HUMAN	Cell division cycle and apoptosis regulator protein 1 (Cell cycle and apoptosis regulatory protein 1) (CARP-1) (Death inducer with SAP domain)	CCAR1	2.59	16.78	7.478	5.13	4
223	Q8N163	CCAR2_HUMAN	Cell cycle and apoptosis regulator protein 2 (Cell division cycle and apoptosis regulator protein 2) (DBIRD complex subunit KIAA1967) (Deleted in breast cancer gene 1 protein) (DBC-1) (DBC.1) (NET35) (p30 DBC)	CCAR2	25.85	31.2	24.38	22.54	14
224	J3KR35	J3KR35_HUMAN	Coiled-coil domain containing 12, isoform CRA_a (Coiled-coil domain-containing protein 12)	CCDC12	2.78	24.58	24.58	24.58	2
225	Q96CT7	CC124_HUMAN	Coiled-coil domain-containing protein 124	CCDC124	2.01	21.52	8.969	5.83	1
226	I3L0U5	I3L0U5_HUMAN	Coiled-coil domain-containing protein 137 (Fragment)	CCDC137	0.89	25	7.192	3.767	1
227	Q96A33	CCD47_HUMAN	Coiled-coil domain-containing protein 47	CCDC47	7.54	25.88	16.56	14.49	4
228	P78371	TCPB_HUMAN	T-complex protein 1 subunit beta (TCP-1-beta) (CCT-beta)	CCT2	57.12	82.8	71.4	67.66	36
229	P49368	TCPG_HUMAN	T-complex protein 1 subunit gamma (TCP-1-gamma) (CCT-gamma) (hTRiC5)	CCT3	47.59	64.22	61.1	49.91	26
230	P50991	TCPD_HUMAN	T-complex protein 1 subunit delta (TCP-1-delta) (CCT-delta) (Stimulator of TAR RNA-binding)	CCT4	38.71	69.2	64.38	56.4	23
231	P48643	TCPE_HUMAN	T-complex protein 1 subunit epsilon (TCP-1-epsilon) (CCT-epsilon)	CCT5	50.65	78.56	72.09	65.25	32
232	P40227	TCPZ_HUMAN	T-complex protein 1 subunit zeta (TCP-1-zeta) (Acute morphine dependence-related protein 2) (CCT-zeta-1) (HTR3) (Tcp20)	CCT6A	40.38	61.39	50.85	47.08	21
233	Q99832	TCPH_HUMAN	T-complex protein 1 subunit eta (TCP-1-eta) (CCT-eta) (HIV-1 Nef-interacting protein) [Cleaved into: T-complex protein 1 subunit eta, N-terminally processed]	CCT7	46.8	68.32	65.56	61.51	27
234	P50990	TCPQ_HUMAN	T-complex protein 1 subunit theta (TCP-1-theta) (CCT-theta) (Renal carcinoma antigen NY-REN-15)	CCT8	44.3	57.3	52.01	47.63	25
235	O95400	CD2B2_HUMAN	CD2 antigen cytoplasmic tail-binding protein 2 (CD2 cytoplasmic domain-binding protein 2) (CD2 tail-binding protein 2) (U5 snRNP 52K protein) (U5-52K)	CD2BP2	1.73	26.1	9.677	7.331	2
236	O15446	RPA34_HUMAN	DNA-directed RNA polymerase I subunit RPA34 (A34.5) (Antisense to ERCC-1 protein) (ASE-1) (CD3-epsilon-associated protein) (CAST) (CD3E-associated protein) (RNA polymerase I-associated factor PAF49)	CD3EAP	0.85	22.55	7.451	7.451	2
237	A6NNI4	A6NNI4_HUMAN	Tetraspanin	CD9	5.92	38.36	28.93	28.93	4
238	X6RKY7	X6RKY7_HUMAN	Cell division cycle protein 123 homolog (Fragment)	CDC123	0.88	15.92	6.369	6.369	1
239	G5EA36	G5EA36_HUMAN	Cell division cycle 27, isoform CRA_c (Cell division cycle protein 27 homolog)	CDC27	2.04	11.54	3.281	1.823	1
240	Q16543	CDC37_HUMAN	Hsp90 co-chaperone Cdc37 (Hsp90 chaperone protein kinase-targeting subunit) (p50Cdc37) [Cleaved into: Hsp90 co-chaperone Cdc37, N-terminally processed]	CDC37	7.35	23.54	15.34	15.34	4
241	P60953	CDC42_HUMAN	Cell division control protein 42 homolog (G25K GTP-binding protein)	CDC42	10.9	52.88	47.64	41.88	6
242	Q99459	CDC5L_HUMAN	Cell division cycle 5-like protein (Cdc5-like protein) (Pombe cdc5-related protein)	CDC5L	23.38	40.27	27.43	23.19	12
243	Q6P1J9	CDC73_HUMAN	Parafibromin (Cell division cycle protein 73 homolog) (Hyperparathyroidism 2 protein)	CDC73	3.81	15.44	7.721	5.65	2
244	A0A087WXI5	A0A087WXI5_HUMAN	Cadherin-1	CDH1	7.35	19.6	14.17	12.18	5
245	P06493	CDK1_HUMAN	Cyclin-dependent kinase 1 (CDK1) (EC 2.7.11.22) (EC 2.7.11.23) (Cell division control protein 2 homolog) (Cell division protein kinase 1) (p34 protein kinase)	CDK1	19	69.02	50.17	44.78	10
246	Q14004	CDK13_HUMAN	Cyclin-dependent kinase 13 (EC 2.7.11.22) (EC 2.7.11.23) (CDC2-related protein kinase 5) (Cell division cycle 2-like protein kinase 5) (Cell division protein kinase 13) (hCDK13) (Cholinesterase-related cell division controller)	CDK13	4.04	11.11	3.175	3.175	3
247	G3V5T9	G3V5T9_HUMAN	Cyclin-dependent kinase 2 (Cyclin-dependent kinase 2, isoform CRA_c)	CDK2	2.16	25.14	13.58	9.538	3
248	Q00535	CDK5_HUMAN	Cyclin-dependent-like kinase 5 (EC 2.7.11.1) (Cell division protein kinase 5) (Serine/threonine-protein kinase PSSALRE) (Tau protein kinase II catalytic subunit) (TPKII catalytic subunit)	CDK5	1.46	21.23	6.507	6.507	2
249	Q96JB5	CK5P3_HUMAN	CDK5 regulatory subunit-associated protein 3 (CDK5 activator-binding protein C53) (LXXLL/leucine-zipper-containing ARF-binding protein) (Protein HSF-27)	CDK5RAP3	2.4	9.881	4.15	4.15	2
250	Q00534	CDK6_HUMAN	Cyclin-dependent kinase 6 (EC 2.7.11.22) (Cell division protein kinase 6) (Serine/threonine-protein kinase PLSTIRE)	CDK6	6	35.28	16.87	16.87	4
251	Q9UKY7	CDV3_HUMAN	Protein CDV3 homolog	CDV3	3.77	45.74	14.34	14.34	2
252	Q03701	CEBPZ_HUMAN	CCAAT/enhancer-binding protein zeta (CCAAT-box-binding transcription factor) (CBF) (CCAAT-binding factor)	CEBPZ	3.58	13.38	3.036	2.182	2
253	G5EA30	G5EA30_HUMAN	CUG triplet repeat, RNA binding protein 1, isoform CRA_c (CUGBP Elav-like family member 1)	CELF1	2.36	10.7	6.615	3.113	1
254	A0A087WTY4	A0A087WTY4_HUMAN	Centromere protein F	CENPF	0.74	13.14	4	4	1
255	P49454	CENPF_HUMAN	Centromere protein F (CENP-F) (AH antigen) (Kinetochore protein CENPF) (Mitosin)	CENPF	2.44	11.12	1.215	0.5919	2
256	Q7Z7K6	CENPV_HUMAN	Centromere protein V (CENP-V) (Nuclear protein p30) (Proline-rich protein 6)	CENPV	6.36	26.91	19.27	14.55	3
257	Q9UEE9	CFDP1_HUMAN	Craniofacial development protein 1 (Bucentaur)	CFDP1	1.25	6.355	3.344	3.344	1
258	E9PK25	E9PK25_HUMAN	Cofilin-1	CFL1	27.33	61.76	55.39	51.47	17
259	Q96JM3	CHAP1_HUMAN	Chromosome alignment-maintaining phosphoprotein 1 (Zinc finger protein 828)	CHAMP1	3.43	15.76	5.172	5.172	3
260	Q9Y6H1	CHCH2_HUMAN	Coiled-coil-helix-coiled-coil-helix domain-containing protein 2 (Aging-associated gene 10 protein) (HCV NS2 trans-regulated protein) (NS2TP)	CHCHD2	7.96	33.77	33.77	33.77	5
261	C9JRZ6	C9JRZ6_HUMAN	MICOS complex subunit	CHCHD3	5.19	31.03	20.26	16.81	3
262	F5GWX5	F5GWX5_HUMAN	Chromodomain-helicase-DNA-binding protein 4	CHD4	20.63	21.73	10.29	7.507	12
263	Q8NE62	CHDH_HUMAN	Choline dehydrogenase, mitochondrial (CDH) (CHD) (EC 1.1.99.1)	CHDH	2	12.29	2.02	2.02	1
264	J3KN87	J3KN87_HUMAN	Serine/threonine-protein kinase Chk1	CHEK1	1.05	9.722	2.546	2.546	1
265	J3QK89	J3QK89_HUMAN	Calcium homeostasis endoplasmic reticulum protein	CHERP	5.22	17.26	9.277	6.796	3
266	Q9H444	CHM4B_HUMAN	Charged multivesicular body protein 4b (Chromatin-modifying protein 4b) (CHMP4b) (SNF7 homolog associated with Alix 1) (SNF7-2) (hSnf7-2) (Vacuolar protein sorting-associated protein 32-2) (Vps32-2) (hVps32-2)	CHMP4B	2.15	25.89	22.77	17.86	4
267	Q9NZZ3	CHMP5_HUMAN	Charged multivesicular body protein 5 (Chromatin-modifying protein 5) (SNF7 domain-containing protein 2) (Vacuolar protein sorting-associated protein 60) (Vps60) (hVps60)	CHMP5	1.7	15.53	7.306	7.306	1
268	Q9UHD1	CHRD1_HUMAN	Cysteine and histidine-rich domain-containing protein 1 (CHORD domain-containing protein 1) (CHORD-containing protein 1) (CHP-1) (Protein morgana)	CHORDC1	12.06	30.72	25.9	25.9	6
269	H0YNG9	H0YNG9_HUMAN	Calcineurin B homologous protein 1	CHP1	3.96	36.36	18.18	18.18	2
270	Q6FI81	CPIN1_HUMAN	Anamorsin (Cytokine-induced apoptosis inhibitor 1) (Fe-S cluster assembly protein DRE2 homolog)	CIAPIN1	5.39	28.21	24.36	20.83	3
271	K7ELT6	K7ELT6_HUMAN	Cold-inducible RNA-binding protein	CIRBP	2.07	39.26	34.07	15.56	1
272	Q9NZ45	CISD1_HUMAN	CDGSH iron-sulfur domain-containing protein 1 (MitoNEET)	CISD1	4	25.93	25.93	25.93	2
273	Q8N5K1	CISD2_HUMAN	CDGSH iron-sulfur domain-containing protein 2 (Endoplasmic reticulum intermembrane small protein) (MitoNEET-related 1 protein) (Miner1) (Nutrient-deprivation autophagy factor-1) (NAF-1)	CISD2	1.35	20	10.37	10.37	1
274	Q07065	CKAP4_HUMAN	Cytoskeleton-associated protein 4 (63-kDa cytoskeleton-linking membrane protein) (Climp-63) (p63)	CKAP4	3.32	20.6	6.811	5.648	2
275	Q14008	CKAP5_HUMAN	Cytoskeleton-associated protein 5 (Colonic and hepatic tumor overexpressed gene protein) (Ch-TOG)	CKAP5	11.14	17.72	6.89	4.97	8
276	P12277	KCRB_HUMAN	Creatine kinase B-type (EC 2.7.3.2) (B-CK) (Creatine kinase B chain)	CKB	4.29	15.75	15.75	11.55	3
277	P12532	KCRU_HUMAN	Creatine kinase U-type, mitochondrial (EC 2.7.3.2) (Acidic-type mitochondrial creatine kinase) (Mia-CK) (Ubiquitous mitochondrial creatine kinase) (U-MtCK)	CKMT1A	0.96	26.38	9.353	6.715	2
278	F8WA11	F8WA11_HUMAN	CLIP-associating protein 1	CLASP1	2.49	14.01	2.774	2.774	3
279	O00299	CLIC1_HUMAN	Chloride intracellular channel protein 1 (Chloride channel ABP) (Nuclear chloride ion channel 27) (NCC27) (Regulatory nuclear chloride ion channel protein) (hRNCC)	CLIC1	28.91	82.99	76.35	76.35	16
280	Q9Y696	CLIC4_HUMAN	Chloride intracellular channel protein 4 (Intracellular chloride ion channel protein p64H1)	CLIC4	2.01	25.69	7.115	7.115	1
281	Q14677	EPN4_HUMAN	Clathrin interactor 1 (Clathrin-interacting protein localized in the trans-Golgi region) (Clint) (Enthoprotin) (Epsin-4) (Epsin-related protein) (EpsinR)	CLINT1	3.61	18.72	9.44	5.12	2
282	Q96KA5	CLP1L_HUMAN	Cleft lip and palate transmembrane protein 1-like protein (CLPTM1-like protein) (Cisplatin resistance-related protein 9) (CRR9p)	CLPTM1L	4	26.21	7.249	7.249	2
283	O76031	CLPX_HUMAN	ATP-dependent Clp protease ATP-binding subunit clpX-like, mitochondrial	CLPX	8.63	26.07	15.48	9.795	5
284	P09496	CLCA_HUMAN	Clathrin light chain A (Lca)	CLTA	3.5	22.58	12.9	12.9	2
285	D6RJD1	D6RJD1_HUMAN	Clathrin light chain (Fragment)	CLTB	0.94	12.8	8	8	1
286	Q00610	CLH1_HUMAN	Clathrin heavy chain 1 (Clathrin heavy chain on chromosome 17) (CLH-17)	CLTC	82.96	50.75	39.16	34.51	47
287	K7EIG1	K7EIG1_HUMAN	Clustered mitochondria protein homolog (Fragment)	CLUH	9.47	20.86	9.193	5.036	4
288	Q8NFW8	NEUA_HUMAN	N-acylneuraminate cytidylyltransferase (EC 2.7.7.43) (CMP-N-acetylneuraminic acid synthase) (CMP-NeuNAc synthase)	CMAS	2.07	20.97	8.065	5.3	2
289	Q9NRP2	COXM2_HUMAN	COX assembly mitochondrial protein 2 homolog	CMC2	0.8	25.32	25.32	0	1
290	P30085	KCY_HUMAN	UMP-CMP kinase (EC 2.7.4.14) (Deoxycytidylate kinase) (CK) (dCMP kinase) (Nucleoside-diphosphate kinase) (EC 2.7.4.6) (Uridine monophosphate/cytidine monophosphate kinase) (UMP/CMP kinase) (UMP/CMPK)	CMPK1	4.68	52.55	35.71	19.39	3
291	C9J384	C9J384_HUMAN	Protein CMSS1 (Fragment)	CMSS1	2.02	19.56	8	8	1
292	P62633	CNBP_HUMAN	Cellular nucleic acid-binding protein (CNBP) (Zinc finger protein 9)	CNBP	7.82	44.07	32.2	32.2	4
293	B4DUT8	B4DUT8_HUMAN	Calponin	CNN2	12.35	35.76	23.94	20.91	7
294	Q15417	CNN3_HUMAN	Calponin-3 (Calponin, acidic isoform)	CNN3	3.29	32.52	20.67	10.94	4
295	A5YKK6	CNOT1_HUMAN	CCR4-NOT transcription complex subunit 1 (CCR4-associated factor 1) (Negative regulator of transcription subunit 1 homolog) (NOT1H) (hNOT1)	CNOT1	3.04	13.26	4.082	1.726	4
296	Q92600	CNOT9_HUMAN	CCR4-NOT transcription complex subunit 9 (Cell differentiation protein RQCD1 homolog) (Rcd-1)	CNOT9	2.29	21.74	10.7	10.7	2
297	P09543	CN37_HUMAN	2',3'-cyclic-nucleotide 3'-phosphodiesterase (CNP) (CNPase) (EC 3.1.4.37)	CNP	5.42	42.76	14.49	14.49	3
298	Q9Y2B0	CNPY2_HUMAN	Protein canopy homolog 2 (MIR-interacting saposin-like protein) (Putative secreted protein Zsig9) (Transmembrane protein 4)	CNPY2	12.12	76.92	58.24	52.75	6
299	Q13057	COASY_HUMAN	Bifunctional coenzyme A synthase (CoA synthase) (NBP) (POV-2) [Includes: Phosphopantetheine adenylyltransferase (EC 2.7.7.3) (Dephospho-CoA pyrophosphorylase) (Pantetheine-phosphate adenylyltransferase) (PPAT); Dephospho-CoA kinase (DPCK) (EC 2.7.1.24) (Dephosphocoenzyme A kinase) (DPCOAK)]	COASY	4.98	30.85	16.84	6.915	2
300	P38432	COIL_HUMAN	Coilin (p80-coilin)	COIL	0.81	11.28	1.736	1.736	1
301	Q8NBJ5	GT251_HUMAN	Procollagen galactosyltransferase 1 (EC 2.4.1.50) (Collagen beta(1-O)galactosyltransferase 1) (Glycosyltransferase 25 family member 1) (Hydroxylysine galactosyltransferase 1)	COLGALT1	1.79	17.68	4.662	4.662	2
302	E7EMS6	E7EMS6_HUMAN	Catechol O-methyltransferase (Fragment)	COMT	2	13.9	6.726	6.726	1
303	R4GNF4	R4GNF4_HUMAN	Catechol O-methyltransferase domain-containing protein 1 (Fragment)	COMTD1	2	15.77	9.231	9.231	1
304	P53621	COPA_HUMAN	Coatomer subunit alpha (Alpha-coat protein) (Alpha-COP) (HEP-COP) (HEPCOP) [Cleaved into: Xenin (Xenopsin-related peptide); Proxenin]	COPA	24.64	35.05	15.44	14.46	13
305	P53618	COPB_HUMAN	Coatomer subunit beta (Beta-coat protein) (Beta-COP)	COPB1	8.75	13.43	10.07	8.604	5
306	P35606	COPB2_HUMAN	Coatomer subunit beta' (Beta'-coat protein) (Beta'-COP) (p102)	COPB2	4.49	11.59	5.629	4.525	3
307	M0QXB4	M0QXB4_HUMAN	Coatomer protein complex, subunit epsilon, isoform CRA_g (Coatomer subunit epsilon)	COPE	1.11	51.36	20.24	2.719	1
308	Q9Y678	COPG1_HUMAN	Coatomer subunit gamma-1 (Gamma-1-coat protein) (Gamma-1-COP)	COPG1	17	31.01	19.11	12.93	10
309	B4DIH5	B4DIH5_HUMAN	COP9 signalosome complex subunit 2 (cDNA FLJ52928, highly similar to COP9 signalosome complex subunit 2)	COPS2	4.4	20.05	14.78	12.14	3
310	Q9UNS2	CSN3_HUMAN	COP9 signalosome complex subunit 3 (SGN3) (Signalosome subunit 3) (JAB1-containing signalosome subunit 3)	COPS3	3.48	30.02	17.26	8.983	2
311	Q9BT78	CSN4_HUMAN	COP9 signalosome complex subunit 4 (SGN4) (Signalosome subunit 4) (JAB1-containing signalosome subunit 4)	COPS4	6.99	55.17	19.95	13.79	4
312	E7EM64	E7EM64_HUMAN	COP9 signalosome complex subunit 6	COPS6	0.91	20.25	6.748	4.601	1
313	F5H7C6	F5H7C6_HUMAN	COP9 signalosome complex subunit 7a (Fragment)	COPS7A	2	8.333	8.333	8.333	1
314	J3KQ41	J3KQ41_HUMAN	COP9 signalosome complex subunit 7b	COPS7B	2.94	28.42	18.71	6.475	1
315	Q99627	CSN8_HUMAN	COP9 signalosome complex subunit 8 (SGN8) (Signalosome subunit 8) (COP9 homolog) (hCOP9) (JAB1-containing signalosome subunit 8)	COPS8	9.91	82.3	66.03	34.93	5
316	F8VVA7	F8VVA7_HUMAN	Coatomer subunit zeta-1	COPZ1	4.25	40.91	40.91	28.28	2
317	G3V4A6	G3V4A6_HUMAN	Ubiquinone biosynthesis monooxygenase COQ6, mitochondrial	COQ6	0.91	16.22	8.108	8.108	1
318	Q9BR76	COR1B_HUMAN	Coronin-1B (Coronin-2)	CORO1B	5.32	24.13	12.47	11.04	3
319	B4E3S0	B4E3S0_HUMAN	Coronin	CORO1C	6.6	34.96	23.04	15.45	3
320	Q5RI15	COX20_HUMAN	Cytochrome c oxidase protein 20 homolog	COX20	1.96	11.86	11.86	11.86	1
321	P13073	COX41_HUMAN	Cytochrome c oxidase subunit 4 isoform 1, mitochondrial (Cytochrome c oxidase polypeptide IV) (Cytochrome c oxidase subunit IV isoform 1) (COX IV-1)	COX4I1	5.66	29.59	19.53	19.53	3
322	P20674	COX5A_HUMAN	Cytochrome c oxidase subunit 5A, mitochondrial (Cytochrome c oxidase polypeptide Va)	COX5A	14.05	78.67	60.67	60.67	9
323	P10606	COX5B_HUMAN	Cytochrome c oxidase subunit 5B, mitochondrial (Cytochrome c oxidase polypeptide Vb)	COX5B	7.48	53.49	53.49	37.98	4
324	P14854	CX6B1_HUMAN	Cytochrome c oxidase subunit 6B1 (Cytochrome c oxidase subunit VIb isoform 1) (COX VIb-1)	COX6B1	6.14	75.58	58.14	58.14	3
325	O75976	CBPD_HUMAN	Carboxypeptidase D (EC 3.4.17.22) (Metallocarboxypeptidase D) (gp180)	CPD	0.79	8.333	0.8696	0.8696	1
326	B0QZ18	B0QZ18_HUMAN	Copine-1 (HCG38213, isoform CRA_b)	CPNE1	11.36	33.39	21.4	19.74	9
327	O75131	CPNE3_HUMAN	Copine-3 (Copine III)	CPNE3	13.94	33.15	21.79	20.11	8
328	P36551	HEM6_HUMAN	Oxygen-dependent coproporphyrinogen-III oxidase, mitochondrial (COX) (Coprogen oxidase) (Coproporphyrinogenase) (EC 1.3.3.3)	CPOX	6.13	40.53	11.45	9.471	4
329	Q9BRF8	CPPED_HUMAN	Serine/threonine-protein phosphatase CPPED1 (EC 3.1.3.16) (Calcineurin-like phosphoesterase domain-containing protein 1) (Complete S-transactivated protein 1)	CPPED1	1.9	17.52	14.01	14.01	2
330	Q10570	CPSF1_HUMAN	Cleavage and polyadenylation specificity factor subunit 1 (Cleavage and polyadenylation specificity factor 160 kDa subunit) (CPSF 160 kDa subunit)	CPSF1	0.98	13.93	3.604	0.9009	1
331	Q9P2I0	CPSF2_HUMAN	Cleavage and polyadenylation specificity factor subunit 2 (Cleavage and polyadenylation specificity factor 100 kDa subunit) (CPSF 100 kDa subunit)	CPSF2	0.95	16.88	2.941	1.918	1
332	G5E9W3	G5E9W3_HUMAN	Cleavage and polyadenylation specific factor 3, 73kDa, isoform CRA_b (Cleavage and polyadenylation-specificity factor subunit 3)	CPSF3	2.21	11.13	4.173	4.173	2
333	F8WJN3	F8WJN3_HUMAN	Cleavage and polyadenylation-specificity factor subunit 6	CPSF6	9.22	25.73	16.32	16.32	5
334	F5H669	F5H669_HUMAN	Cleavage and polyadenylation-specificity factor subunit 7 (Fragment)	CPSF7	2.19	20.59	14.44	6.684	1
335	P50416	CPT1A_HUMAN	Carnitine O-palmitoyltransferase 1, liver isoform (CPT1-L) (EC 2.3.1.21) (Carnitine O-palmitoyltransferase I, liver isoform) (CPT I) (CPTI-L) (Carnitine palmitoyltransferase 1A)	CPT1A	7.77	17.34	13.58	7.503	4
336	A0A1B0GWC0	A0A1B0GWC0_HUMAN	Carnitine O-palmitoyltransferase 2, mitochondrial	CPT2	2.66	19.01	7.264	2.318	1
337	O75629	CREG1_HUMAN	Protein CREG1 (Cellular repressor of E1A-stimulated genes 1)	CREG1	2	14.09	9.545	9.545	1
338	P46108	CRK_HUMAN	Adapter molecule crk (Proto-oncogene c-Crk) (p38)	CRK	1.5	25.99	5.592	5.592	1
339	P46109	CRKL_HUMAN	Crk-like protein	CRKL	4.4	35.64	18.15	10.56	2
340	Q5JY65	Q5JY65_HUMAN	Crooked neck-like protein 1	CRNKL1	1.92	12.92	3.828	2.871	2
341	A6NP24	A6NP24_HUMAN	Quinone oxidoreductase (Fragment)	CRYZ	2.7	32.1	29.22	11.11	1
342	B4DJV2	B4DJV2_HUMAN	Citrate synthase	CS	22.98	54.08	44.59	44.15	15
343	O75534	CSDE1_HUMAN	Cold shock domain-containing protein E1 (N-ras upstream gene protein) (Protein UNR)	CSDE1	6.23	23.81	11.15	6.391	5
344	P55060	XPO2_HUMAN	Exportin-2 (Exp2) (Cellular apoptosis susceptibility protein) (Chromosome segregation 1-like protein) (Importin-alpha re-exporter)	CSE1L	35.22	35.74	28.01	22.97	17
345	H7BYT1	H7BYT1_HUMAN	Casein kinase I isoform delta	CSNK1D	0.77	25.76	3.279	3.279	1
346	E7EU96	E7EU96_HUMAN	Casein kinase II subunit alpha	CSNK2A1	9.86	30.39	29.35	24.16	5
347	H3BSA1	H3BSA1_HUMAN	Casein kinase II subunit alpha' (Fragment)	CSNK2A2	5.95	29.57	20.87	19.57	4
348	Q5SRQ6	Q5SRQ6_HUMAN	Casein kinase II subunit beta (CK II beta)	CSNK2B	7.86	41.88	25.64	25.64	5
349	P21291	CSRP1_HUMAN	Cysteine and glycine-rich protein 1 (Cysteine-rich protein 1) (CRP) (CRP1) (Epididymis luminal protein 141) (HEL-141)	CSRP1	1.07	35.23	7.772	7.772	1
350	P04080	CYTB_HUMAN	Cystatin-B (CPI-B) (Liver thiol proteinase inhibitor) (Stefin-B)	CSTB	2.51	24.49	24.49	24.49	2
351	E7EWR4	E7EWR4_HUMAN	Cleavage stimulation factor subunit 2	CSTF2	6.15	29.31	15.75	10.89	4
352	Q12996	CSTF3_HUMAN	Cleavage stimulation factor subunit 3 (CF-1 77 kDa subunit) (Cleavage stimulation factor 77 kDa subunit) (CSTF 77 kDa subunit) (CstF-77)	CSTF3	3.39	9.902	6.416	3.766	2
353	Q13363	CTBP1_HUMAN	C-terminal-binding protein 1 (CtBP1) (EC 1.1.1.-)	CTBP1	4.13	47.73	18.18	15.91	4
354	Q5SQP8	Q5SQP8_HUMAN	C-terminal-binding protein 2	CTBP2	7.34	29.43	13.84	13.84	4
355	P49711	CTCF_HUMAN	Transcriptional repressor CTCF (11-zinc finger protein) (CCCTC-binding factor) (CTCFL paralog)	CTCF	2.04	12.24	5.64	4.539	2
356	P35221	CTNA1_HUMAN	Catenin alpha-1 (Alpha E-catenin) (Cadherin-associated protein) (Renal carcinoma antigen NY-REN-13)	CTNNA1	32.25	52.32	42.16	32.45	17
357	B4DGU4	B4DGU4_HUMAN	Catenin beta-1 (cDNA FLJ57878, highly similar to Beta-catenin)	CTNNB1	36.79	50.78	43.41	37.34	19
358	A0A087WUB9	A0A087WUB9_HUMAN	Beta-catenin-like protein 1	CTNNBL1	5.09	22.89	4.225	4.225	3
359	O60716	CTND1_HUMAN	Catenin delta-1 (Cadherin-associated Src substrate) (CAS) (p120 catenin) (p120(ctn)) (p120(cas))	CTNND1	13.9	34.92	15.29	13.43	10
360	P17812	PYRG1_HUMAN	CTP synthase 1 (EC 6.3.4.2) (CTP synthetase 1) (UTP--ammonia ligase 1)	CTPS1	8.93	25.04	14.38	13.03	5
361	Q9NRF8	PYRG2_HUMAN	CTP synthase 2 (EC 6.3.4.2) (CTP synthetase 2) (UTP--ammonia ligase 2)	CTPS2	2.24	17.75	5.973	2.56	1
362	P07858	CATB_HUMAN	Cathepsin B (EC 3.4.22.1) (APP secretase) (APPS) (Cathepsin B1) [Cleaved into: Cathepsin B light chain; Cathepsin B heavy chain]	CTSB	5.56	18.88	15.93	13.57	3
363	P53634	CATC_HUMAN	Dipeptidyl peptidase 1 (EC 3.4.14.1) (Cathepsin C) (Cathepsin J) (Dipeptidyl peptidase I) (DPP-I) (DPPI) (Dipeptidyl transferase) [Cleaved into: Dipeptidyl peptidase 1 exclusion domain chain (Dipeptidyl peptidase I exclusion domain chain); Dipeptidyl peptidase 1 heavy chain (Dipeptidyl peptidase I heavy chain); Dipeptidyl peptidase 1 light chain (Dipeptidyl peptidase I light chain)]	CTSC	8.05	28.51	14.04	14.04	4
364	A0A1B0GWE8	A0A1B0GWE8_HUMAN	Cathepsin D	CTSD	8.32	29.51	16.34	14.39	5
365	Q14247	SRC8_HUMAN	Src substrate cortactin (Amplaxin) (Oncogene EMS1)	CTTN	5.91	17.27	6.545	4.909	3
366	A0A0C4DGX4	A0A0C4DGX4_HUMAN	Cullin-1	CUL1	1.92	14.89	3.989	1.596	1
367	Q5T2B5	Q5T2B5_HUMAN	Cullin-2	CUL2	0.75	5.666	2.691	1.275	1
368	Q13619	CUL4A_HUMAN	Cullin-4A (CUL-4A)	CUL4A	8.99	15.15	12.91	9.881	7
369	O60888	CUTA_HUMAN	Protein CutA (Acetylcholinesterase-associated protein) (Brain acetylcholinesterase putative membrane anchor)	CUTA	6	40.78	40.78	32.96	4
370	Q6UX04	CWC27_HUMAN	Peptidyl-prolyl cis-trans isomerase CWC27 homolog (PPIase CWC27) (EC 5.2.1.8) (Antigen NY-CO-10) (Serologically defined colon cancer antigen 10)	CWC27	3.76	13.56	8.051	8.051	3
371	J3KNF8	J3KNF8_HUMAN	Cytochrome b5 type B (Cytochrome b5 type B (Outer mitochondrial membrane), isoform CRA_a)	CYB5B	8.39	54.67	52	52	7
372	P00387	NB5R3_HUMAN	NADH-cytochrome b5 reductase 3 (B5R) (Cytochrome b5 reductase) (EC 1.6.2.2) (Diaphorase-1) [Cleaved into: NADH-cytochrome b5 reductase 3 membrane-bound form; NADH-cytochrome b5 reductase 3 soluble form]	CYB5R3	13.1	45.85	39.2	39.2	7
373	P08574	CY1_HUMAN	Cytochrome c1, heme protein, mitochondrial (Complex III subunit 4) (Complex III subunit IV) (Cytochrome b-c1 complex subunit 4) (Ubiquinol-cytochrome-c reductase complex cytochrome c1 subunit) (Cytochrome c-1)	CYC1	4.87	48.31	20.92	16	3
374	C9JFR7	C9JFR7_HUMAN	Cytochrome c (Fragment)	CYCS	5.12	59.41	57.43	36.63	3
375	Q7L576	CYFP1_HUMAN	Cytoplasmic FMR1-interacting protein 1 (Specifically Rac1-associated protein 1) (Sra-1) (p140sra-1)	CYFIP1	1.39	16.2	2.554	0.8779	1
376	F5GXX5	F5GXX5_HUMAN	Dolichyl-diphosphooligosaccharide--protein glycosyltransferase subunit DAD1 (Oligosaccharyl transferase subunit DAD1)	DAD1	2	23.53	14.12	14.12	1
377	P51398	RT29_HUMAN	28S ribosomal protein S29, mitochondrial (MRP-S29) (S29mt) (Death-associated protein 3) (DAP-3) (Ionizing radiation resistance conferring protein) (Mitochondrial small ribosomal subunit protein mS29)	DAP3	7.58	34.42	20.1	17.34	5
378	P14868	SYDC_HUMAN	Aspartate--tRNA ligase, cytoplasmic (EC 6.1.1.12) (Aspartyl-tRNA synthetase) (AspRS) (Cell proliferation-inducing gene 40 protein)	DARS	5.18	27.74	11.38	6.188	3
379	Q6PI48	SYDM_HUMAN	Aspartate--tRNA ligase, mitochondrial (EC 6.1.1.12) (Aspartyl-tRNA synthetase) (AspRS)	DARS2	0.93	10.54	1.395	1.395	1
380	K7EQ55	K7EQ55_HUMAN	DAZ-associated protein 1	DAZAP1	6.88	21.18	16.75	16.75	4
381	B8ZWD1	B8ZWD1_HUMAN	Acyl-CoA-binding protein (Diazepam binding inhibitor, splice form 1A(2))	DBI	6	69.07	47.42	47.42	3
382	Q16643	DREB_HUMAN	Drebrin (Developmentally-regulated brain protein)	DBN1	10.25	26.66	15.72	11.56	6
383	Q9UJU6	DBNL_HUMAN	Drebrin-like protein (Cervical SH3P7) (Cervical mucin-associated protein) (Drebrin-F) (HPK1-interacting protein of 55 kDa) (HIP-55) (SH3 domain-containing protein 7)	DBNL	3.78	28.37	9.767	9.767	3
384	A0A087WT20	A0A087WT20_HUMAN	DDB1- and CUL4-associated factor 13	DCAF13	1.64	10.05	2.178	2.178	1
385	P61962	DCAF7_HUMAN	DDB1- and CUL4-associated factor 7 (WD repeat-containing protein 68) (WD repeat-containing protein An11 homolog)	DCAF7	1.72	4.386	4.386	4.386	1
386	Q96C86	DCPS_HUMAN	m7GpppX diphosphatase (EC 3.6.1.59) (DCS-1) (Decapping scavenger enzyme) (Hint-related 7meGMP-directed hydrolase) (Histidine triad nucleotide-binding protein 5) (Histidine triad protein member 5) (HINT-5) (Scavenger mRNA-decapping enzyme DcpS)	DCPS	2.13	24.04	6.825	4.748	1
387	E7EX90	E7EX90_HUMAN	Dynactin subunit 1	DCTN1	2.37	19.51	4.299	1.433	1
388	Q13561	DCTN2_HUMAN	Dynactin subunit 2 (50 kDa dynein-associated polypeptide) (Dynactin complex 50 kDa subunit) (DCTN-50) (p50 dynamitin)	DCTN2	8.36	29.68	21.45	16.96	5
389	Q9H773	DCTP1_HUMAN	dCTP pyrophosphatase 1 (EC 3.6.1.12) (Deoxycytidine-triphosphatase 1) (dCTPase 1) (RS21C6) (XTP3-transactivated gene A protein)	DCTPP1	4.13	15.88	15.88	8.235	2
390	E9PM04	E9PM04_HUMAN	DCN1-like protein (Defective in cullin neddylation protein 1-like protein)	DCUN1D5	2.28	38.16	20.39	5.921	1
391	Q7Z4W1	DCXR_HUMAN	L-xylulose reductase (XR) (EC 1.1.1.10) (Carbonyl reductase II) (Dicarbonyl/L-xylulose reductase) (Kidney dicarbonyl reductase) (kiDCR) (Short chain dehydrogenase/reductase family 20C member 1) (Sperm surface protein P34H)	DCXR	3.8	35.66	24.18	15.98	2
392	O95865	DDAH2_HUMAN	N(G),N(G)-dimethylarginine dimethylaminohydrolase 2 (DDAH-2) (Dimethylarginine dimethylaminohydrolase 2) (EC 3.5.3.18) (DDAHII) (Dimethylargininase-2) (Protein G6a) (S-phase protein)	DDAH2	3.86	44.91	26.32	20.7	2
393	Q16531	DDB1_HUMAN	DNA damage-binding protein 1 (DDB p127 subunit) (DNA damage-binding protein a) (DDBa) (Damage-specific DNA-binding protein 1) (HBV X-associated protein 1) (XAP-1) (UV-damaged DNA-binding factor) (UV-damaged DNA-binding protein 1) (UV-DDB 1) (XPE-binding factor) (XPE-BF) (Xeroderma pigmentosum group E-complementing protein) (XPCe)	DDB1	9.34	18.33	8.947	7.193	6
394	Q5TDH0	DDI2_HUMAN	Protein DDI1 homolog 2	DDI2	2.64	12.78	8.521	8.521	2
395	A0A0C4DGS1	A0A0C4DGS1_HUMAN	Dolichyl-diphosphooligosaccharide--protein glycosyltransferase 48 kDa subunit (Oligosaccharyl transferase 48 kDa subunit)	DDOST	9.6	34.62	31.21	27.11	6
396	Q96HY6	DDRGK_HUMAN	DDRGK domain-containing protein 1 (Dashurin) (UFM1-binding and PCI domain-containing protein 1)	DDRGK1	2.05	19.43	5.414	5.414	1
397	J3KQ18	J3KQ18_HUMAN	D-dopachrome decarboxylase	DDT	6.02	34.85	26.52	26.52	3
398	Q92499	DDX1_HUMAN	ATP-dependent RNA helicase DDX1 (EC 3.6.4.13) (DEAD box protein 1) (DEAD box protein retinoblastoma) (DBP-RB)	DDX1	22.06	36.76	22.97	22.97	13
399	Q13206	DDX10_HUMAN	Probable ATP-dependent RNA helicase DDX10 (EC 3.6.4.13) (DEAD box protein 10)	DDX10	2.01	10.29	2.971	2.971	1
400	A0A1W2PQ51	A0A1W2PQ51_HUMAN	Probable ATP-dependent RNA helicase DDX17	DDX17	12.93	35.16	31.74	23.94	20
401	Q9NVP1	DDX18_HUMAN	ATP-dependent RNA helicase DDX18 (EC 3.6.4.13) (DEAD box protein 18) (Myc-regulated DEAD box protein) (MrDb)	DDX18	29.98	35.67	29.25	29.25	17
402	Q9NUU7	DD19A_HUMAN	ATP-dependent RNA helicase DDX19A (EC 3.6.4.13) (DDX19-like protein) (DEAD box protein 19A)	DDX19A	0.89	46.44	32.64	30.96	10
403	Q9UHI6	DDX20_HUMAN	Probable ATP-dependent RNA helicase DDX20 (EC 3.6.4.13) (Component of gems 3) (DEAD box protein 20) (DEAD box protein DP 103) (Gemin-3)	DDX20	2.07	19.05	5.218	3.155	1
404	Q9NR30	DDX21_HUMAN	Nucleolar RNA helicase 2 (EC 3.6.4.13) (DEAD box protein 21) (Gu-alpha) (Nucleolar RNA helicase Gu) (Nucleolar RNA helicase II) (RH II/Gu)	DDX21	70.4	56.83	51.85	50.32	39
405	Q9BUQ8	DDX23_HUMAN	Probable ATP-dependent RNA helicase DDX23 (EC 3.6.4.13) (100 kDa U5 snRNP-specific protein) (DEAD box protein 23) (PRP28 homolog) (U5-100kD)	DDX23	6.34	22.44	8.902	5.366	4
406	G3V529	G3V529_HUMAN	ATP-dependent RNA helicase DDX24	DDX24	2.57	13.6	6.74	2.819	1
407	B7Z6D5	B7Z6D5_HUMAN	Probable ATP-dependent RNA helicase DDX27 (cDNA FLJ61659, highly similar to Probable ATP-dependent RNA helicase DDX27 (EC 3.6.1.-))	DDX27	11.92	21.96	13.07	9.412	6
408	O00148	DX39A_HUMAN	ATP-dependent RNA helicase DDX39A (EC 3.6.4.13) (DEAD box protein 39) (Nuclear RNA helicase URH49)	DDX39A	0.99	38.17	36.07	36.07	15
409	Q13838	DX39B_HUMAN	Spliceosome RNA helicase DDX39B (EC 3.6.4.13) (56 kDa U2AF65-associated protein) (ATP-dependent RNA helicase p47) (DEAD box protein UAP56) (HLA-B-associated transcript 1 protein)	DDX39B	32.64	60.51	52.1	48.36	20
410	A0A0D9SF53	A0A0D9SF53_HUMAN	ATP-dependent RNA helicase DDX3X	DDX3X	22.3	51.16	28.92	27.83	15
411	Q86XP3	DDX42_HUMAN	ATP-dependent RNA helicase DDX42 (EC 3.6.4.13) (DEAD box protein 42) (RNA helicase-like protein) (RHELP) (RNA helicase-related protein) (RNAHP) (SF3b DEAD box protein) (Splicing factor 3B-associated 125 kDa protein) (SF3b125)	DDX42	13.04	39.34	18.87	13.75	8
412	A0A0C4DG89	A0A0C4DG89_HUMAN	Probable ATP-dependent RNA helicase DDX46	DDX46	5.51	23.55	8.527	4.264	3
413	Q9H0S4	DDX47_HUMAN	Probable ATP-dependent RNA helicase DDX47 (EC 3.6.4.13) (DEAD box protein 47)	DDX47	10.17	32.53	19.34	19.34	5
414	J3KTA4	J3KTA4_HUMAN	Probable ATP-dependent RNA helicase DDX5	DDX5	51.11	67.59	57.49	54.72	35
415	A0A087WVC1	A0A087WVC1_HUMAN	ATP-dependent RNA helicase DDX50	DDX50	3.07	30.68	12.88	8.219	5
416	Q8N8A6	DDX51_HUMAN	ATP-dependent RNA helicase DDX51 (EC 3.6.4.13) (DEAD box protein 51)	DDX51	3.59	22.22	10.66	4.354	2
417	Q9Y2R4	DDX52_HUMAN	Probable ATP-dependent RNA helicase DDX52 (EC 3.6.4.13) (ATP-dependent RNA helicase ROK1-like) (DEAD box protein 52)	DDX52	6.74	27.38	13.86	11.69	4
418	Q8TDD1	DDX54_HUMAN	ATP-dependent RNA helicase DDX54 (EC 3.6.4.13) (ATP-dependent RNA helicase DP97) (DEAD box RNA helicase 97 kDa) (DEAD box protein 54)	DDX54	3.74	24.74	6.016	4.881	2
419	P26196	DDX6_HUMAN	Probable ATP-dependent RNA helicase DDX6 (EC 3.6.4.13) (ATP-dependent RNA helicase p54) (DEAD box protein 6) (Oncogene RCK)	DDX6	16.32	52.38	35.82	27.33	9
420	Q16698	DECR_HUMAN	2,4-dienoyl-CoA reductase, mitochondrial (EC 1.3.1.34) (2,4-dienoyl-CoA reductase [NADPH]) (4-enoyl-CoA reductase [NADPH]) (Short chain dehydrogenase/reductase family 18C member 1)	DECR1	6.95	43.88	24.18	18.81	4
421	B4DFG0	B4DFG0_HUMAN	Protein DEK (cDNA FLJ53031, highly similar to Protein DEK)	DEK	8.65	24.78	19.88	15.85	5
422	E9PPM8	E9PPM8_HUMAN	Deoxyribose-phosphate aldolase	DERA	3.77	12.36	9.091	9.091	2
423	O00273	DFFA_HUMAN	DNA fragmentation factor subunit alpha (DNA fragmentation factor 45 kDa subunit) (DFF-45) (Inhibitor of CAD) (ICAD)	DFFA	6.87	23.26	20.54	17.82	4
424	Q02127	PYRD_HUMAN	Dihydroorotate dehydrogenase (quinone), mitochondrial (DHOdehase) (EC 1.3.5.2) (Dihydroorotate oxidase)	DHODH	12.87	46.33	30.13	30.13	7
425	M0R1T4	M0R1T4_HUMAN	Deoxyhypusine synthase (Fragment)	DHPS	1.8	25.22	17.39	17.39	1
426	O43143	DHX15_HUMAN	Pre-mRNA-splicing factor ATP-dependent RNA helicase DHX15 (EC 3.6.4.13) (ATP-dependent RNA helicase #46) (DEAH box protein 15)	DHX15	19.67	25.03	19.87	15.6	9
427	Q7L2E3	DHX30_HUMAN	Putative ATP-dependent RNA helicase DHX30 (EC 3.6.4.13) (DEAH box protein 30)	DHX30	17.39	25.46	16	8.626	8
428	Q9H2U1	DHX36_HUMAN	ATP-dependent RNA helicase DHX36 (EC 3.6.4.12) (EC 3.6.4.13) (DEAH box protein 36) (G4-resolvase 1) (G4R1) (MLE-like protein 1) (RNA helicase associated with AU-rich element ARE)	DHX36	1.04	15.28	1.786	1.29	1
429	Q92620	PRP16_HUMAN	Pre-mRNA-splicing factor ATP-dependent RNA helicase PRP16 (EC 3.6.4.13) (ATP-dependent RNA helicase DHX38) (DEAH box protein 38)	DHX38	6.97	20.21	6.846	3.423	3
430	Q08211	DHX9_HUMAN	ATP-dependent RNA helicase A (RHA) (EC 3.6.4.13) (DEAH box protein 9) (Leukophysin) (LKP) (Nuclear DNA helicase II) (NDH II)	DHX9	50.37	41.73	32.44	24.25	27
431	Q9NR28	DBLOH_HUMAN	Diablo homolog, mitochondrial (Direct IAP-binding protein with low pI) (Second mitochondria-derived activator of caspase) (Smac)	DIABLO	3.63	30.96	11.72	8.787	2
432	A0A0G2JH68	A0A0G2JH68_HUMAN	Protein diaphanous homolog 1	DIAPH1	5.42	17.92	9.906	5.11	4
433	Q9UNQ2	DIM1_HUMAN	Probable dimethyladenosine transferase (EC 2.1.1.183) (DIM1 dimethyladenosine transferase 1 homolog) (DIM1 dimethyladenosine transferase 1-like) (Probable 18S rRNA (adenine(1779)-N(6)/adenine(1780)-N(6))-dimethyltransferase) (Probable 18S rRNA dimethylase) (Probable S-adenosylmethionine-6-N',N'-adenosyl(rRNA) dimethyltransferase)	DIMT1	3.03	10.54	10.54	7.668	2
434	Q9Y2L1	RRP44_HUMAN	Exosome complex exonuclease RRP44 (EC 3.1.13.-) (EC 3.1.26.-) (Protein DIS3 homolog) (Ribosomal RNA-processing protein 44)	DIS3	5.16	28.29	10.96	2.923	2
435	O60832	DKC1_HUMAN	H/ACA ribonucleoprotein complex subunit 4 (EC 5.4.99.-) (CBF5 homolog) (Dyskerin) (Nopp140-associated protein of 57 kDa) (Nucleolar protein NAP57) (Nucleolar protein family A member 4) (snoRNP protein DKC1)	DKC1	8.45	26.85	15.56	15.56	5
436	Q5HYB6	Q5HYB6_HUMAN	Epididymis luminal protein 189 (Tropomyosin alpha-3 chain) (Uncharacterized protein DKFZp686J1372)	DKFZp686J1372	2	72.41	60.78	56.9	19
437	E9PEJ4	E9PEJ4_HUMAN	Acetyltransferase component of pyruvate dehydrogenase complex (EC 2.3.1.12)	DLAT	3.81	23.43	12.36	5.904	2
438	E9PEX6	E9PEX6_HUMAN	Dihydrolipoyl dehydrogenase (EC 1.8.1.4)	DLD	10.63	38.89	28.19	20.58	8
439	P36957	ODO2_HUMAN	Dihydrolipoyllysine-residue succinyltransferase component of 2-oxoglutarate dehydrogenase complex, mitochondrial (EC 2.3.1.61) (2-oxoglutarate dehydrogenase complex component E2) (OGDC-E2) (Dihydrolipoamide succinyltransferase component of 2-oxoglutarate dehydrogenase complex) (E2K)	DLST	6.27	26.49	18.54	18.54	7
440	Q86Y56	DAAF5_HUMAN	Dynein assembly factor 5, axonemal (HEAT repeat-containing protein 2)	DNAAF5	2.07	5.146	3.275	1.988	1
441	P31689	DNJA1_HUMAN	DnaJ homolog subfamily A member 1 (DnaJ protein homolog 2) (HSDJ) (Heat shock 40 kDa protein 4) (Heat shock protein J2) (HSJ-2) (Human DnaJ protein 2) (hDj-2)	DNAJA1	15.22	46.6	41.56	36.27	9
442	O60884	DNJA2_HUMAN	DnaJ homolog subfamily A member 2 (Cell cycle progression restoration gene 3 protein) (Dnj3) (Dj3) (HIRA-interacting protein 4) (Renal carcinoma antigen NY-REN-14)	DNAJA2	13.39	53.4	32.28	32.28	7
443	Q96EY1	DNJA3_HUMAN	DnaJ homolog subfamily A member 3, mitochondrial (DnaJ protein Tid-1) (hTid-1) (Hepatocellular carcinoma-associated antigen 57) (Tumorous imaginal discs protein Tid56 homolog)	DNAJA3	2.24	21.25	9.583	4.792	2
444	P25685	DNJB1_HUMAN	DnaJ homolog subfamily B member 1 (DnaJ protein homolog 1) (Heat shock 40 kDa protein 1) (HSP40) (Heat shock protein 40) (Human DnaJ protein 1) (hDj-1)	DNAJB1	13.51	45	31.18	28.53	7
445	Q9UBS4	DJB11_HUMAN	DnaJ homolog subfamily B member 11 (APOBEC1-binding protein 2) (ABBP-2) (DnaJ protein homolog 9) (ER-associated DNAJ) (ER-associated Hsp40 co-chaperone) (Endoplasmic reticulum DNA J domain-containing protein 3) (ER-resident protein ERdj3) (ERdj3) (ERj3p) (HEDJ) (Human DnaJ protein 9) (hDj-9) (PWP1-interacting protein 4)	DNAJB11	4.1	16.76	13.41	10.34	2
446	J3KPS0	J3KPS0_HUMAN	DnaJ (Hsp40) homolog, subfamily B, member 12, isoform CRA_c (DnaJ homolog subfamily B member 12)	DNAJB12	0.97	26.89	3.423	3.423	1
447	Q8IXB1	DJC10_HUMAN	DnaJ homolog subfamily C member 10 (EC 1.8.4.-) (Endoplasmic reticulum DNA J domain-containing protein 5) (ER-resident protein ERdj5) (ERdj5) (Macrothioredoxin) (MTHr)	DNAJC10	2.11	12.48	2.27	1.261	1
448	Q9NVH1	DJC11_HUMAN	DnaJ homolog subfamily C member 11	DNAJC11	2.16	13.95	5.367	3.22	1
449	Q9NVM6	DJC17_HUMAN	DnaJ homolog subfamily C member 17	DNAJC17	2	18.09	6.908	6.908	1
450	Q96DA6	TIM14_HUMAN	Mitochondrial import inner membrane translocase subunit TIM14 (DnaJ homolog subfamily C member 19)	DNAJC19	1.32	20.69	12.07	12.07	1
451	Q99543	DNJC2_HUMAN	DnaJ homolog subfamily C member 2 (M-phase phosphoprotein 11) (Zuotin-related factor 1) [Cleaved into: DnaJ homolog subfamily C member 2, N-terminally processed]	DNAJC2	0.9	10.31	2.093	2.093	1
452	X6R9L0	X6R9L0_HUMAN	DnaJ homolog subfamily C member 3	DNAJC3	1.8	14.57	8.389	4.194	1
453	Q99615	DNJC7_HUMAN	DnaJ homolog subfamily C member 7 (Tetratricopeptide repeat protein 2) (TPR repeat protein 2)	DNAJC7	15.7	42.71	23.68	18.83	9
454	O75937	DNJC8_HUMAN	DnaJ homolog subfamily C member 8 (Splicing protein spf31)	DNAJC8	10.1	32.81	32.81	32.81	6
455	Q8WXX5	DNJC9_HUMAN	DnaJ homolog subfamily C member 9 (HDJC9) (DnaJ protein SB73)	DNAJC9	6.7	35.77	27.69	18.85	3
456	O00429	DNM1L_HUMAN	Dynamin-1-like protein (EC 3.6.5.5) (Dnm1p/Vps1p-like protein) (DVLP) (Dynamin family member proline-rich carboxyl-terminal domain less) (Dymple) (Dynamin-like protein) (Dynamin-like protein 4) (Dynamin-like protein IV) (HdynIV) (Dynamin-related protein 1)	DNM1L	26.4	50	37.5	29.21	14
457	P50570	DYN2_HUMAN	Dynamin-2 (EC 3.6.5.5)	DNM2	10.01	21.61	10.92	8.621	7
458	P26358	DNMT1_HUMAN	DNA (cytosine-5)-methyltransferase 1 (Dnmt1) (EC 2.1.1.37) (CXXC-type zinc finger protein 9) (DNA methyltransferase HsaI) (DNA MTase HsaI) (M.HsaI) (MCMT)	DNMT1	3.9	25.99	3.218	2.228	3
459	H0Y8X4	H0Y8X4_HUMAN	2'-deoxynucleoside 5'-phosphate N-hydrolase 1 (Fragment)	DNPH1	2	16.87	6.996	6.996	1
460	Q5QJE6	TDIF2_HUMAN	Deoxynucleotidyltransferase terminal-interacting protein 2 (Estrogen receptor-binding protein) (LPTS-interacting protein 2) (LPTS-RP2) (Terminal deoxynucleotidyltransferase-interacting factor 2) (TdIF2) (TdT-interacting factor 2)	DNTTIP2	5.05	16.53	5.952	5.952	3
461	G3V1D3	G3V1D3_HUMAN	Dipeptidyl peptidase 3 (EC 3.4.14.4) (Dipeptidyl aminopeptidase III) (Dipeptidyl peptidase III)	DPP3	0.99	8.862	2.249	2.249	1
462	Q9C005	DPY30_HUMAN	Protein dpy-30 homolog (Dpy-30-like protein) (Dpy-30L)	DPY30	6.26	47.47	47.47	47.47	4
463	A0A1C7CYX9	A0A1C7CYX9_HUMAN	Dihydropyrimidinase-related protein 2	DPYSL2	21.67	51.26	32.79	24.52	10
464	Q14195	DPYL3_HUMAN	Dihydropyrimidinase-related protein 3 (DRP-3) (Collapsin response mediator protein 4) (CRMP-4) (Unc-33-like phosphoprotein 1) (ULIP-1)	DPYSL3	3.7	32.81	11.23	11.23	5
465	Q01658	NC2B_HUMAN	Protein Dr1 (Down-regulator of transcription 1) (Negative cofactor 2-beta) (NC2-beta) (TATA-binding protein-associated phosphoprotein)	DR1	4	21.02	21.02	21.02	2
466	E9PQX9	E9PQX9_HUMAN	Dr1-associated corepressor	DRAP1	1.38	11.89	11.89	11.89	2
467	Q9Y295	DRG1_HUMAN	Developmentally-regulated GTP-binding protein 1 (DRG-1) (Neural precursor cell expressed developmentally down-regulated protein 3) (NEDD-3)	DRG1	3.11	19.07	9.809	7.084	2
468	A8MZF9	A8MZF9_HUMAN	Developmentally-regulated GTP-binding protein 2	DRG2	2.2	21.87	17.78	9.621	2
469	Q14126	DSG2_HUMAN	Desmoglein-2 (Cadherin family member 5) (HDGC)	DSG2	1.38	8.945	4.562	2.147	1
470	P15924	DESP_HUMAN	Desmoplakin (DP) (250/210 kDa paraneoplastic pemphigus antigen)	DSP	47.36	37.79	18.67	15.05	28
471	P60981	DEST_HUMAN	Destrin (Actin-depolymerizing factor) (ADF)	DSTN	6.78	41.82	35.76	32.12	4
472	P23919	KTHY_HUMAN	Thymidylate kinase (EC 2.7.4.9) (dTMP kinase)	DTYMK	1.26	16.98	11.32	11.32	2
473	P33316	DUT_HUMAN	Deoxyuridine 5'-triphosphate nucleotidohydrolase, mitochondrial (dUTPase) (EC 3.6.1.23) (dUTP pyrophosphatase)	DUT	11.15	61.11	37.7	34.52	6
474	Q14204	DYHC1_HUMAN	Cytoplasmic dynein 1 heavy chain 1 (Cytoplasmic dynein heavy chain 1) (Dynein heavy chain, cytosolic)	DYNC1H1	57.4	32.33	18.27	13.43	38
475	Q9Y6G9	DC1L1_HUMAN	Cytoplasmic dynein 1 light intermediate chain 1 (LIC1) (Dynein light chain A) (DLC-A) (Dynein light intermediate chain 1, cytosolic)	DYNC1LI1	1.84	14.53	5.927	5.927	2
476	O43237	DC1L2_HUMAN	Cytoplasmic dynein 1 light intermediate chain 2 (Dynein light intermediate chain 2, cytosolic) (LIC-2) (LIC53/55)	DYNC1LI2	1.23	18.7	2.439	2.439	1
477	P63167	DYL1_HUMAN	Dynein light chain 1, cytoplasmic (8 kDa dynein light chain) (DLC8) (Dynein light chain LC8-type 1) (Protein inhibitor of neuronal nitric oxide synthase) (PIN)	DYNLL1	5.65	57.3	51.69	50.56	3
478	Q96FJ2	DYL2_HUMAN	Dynein light chain 2, cytoplasmic (8 kDa dynein light chain b) (DLC8b) (Dynein light chain LC8-type 2)	DYNLL2	2.01	32.58	26.97	26.97	3
479	B1AKR6	B1AKR6_HUMAN	Dynein light chain roadblock-type 1	DYNLRB1	5.07	33.11	33.11	33.11	3
480	H7C2Q8	H7C2Q8_HUMAN	EBNA1 binding protein 2, isoform CRA_d (Probable rRNA-processing protein EBP2)	EBNA1BP2	8.34	43.49	24.65	19.11	6
481	O95905	ECD_HUMAN	Protein ecdysoneless homolog (Human suppressor of GCR two) (hSGT1)	ECD	1.62	12.89	5.28	2.329	1
482	Q13011	ECH1_HUMAN	Delta(3,5)-Delta(2,4)-dienoyl-CoA isomerase, mitochondrial (EC 5.3.3.-)	ECH1	6.02	21.34	21.34	16.16	3
483	Q9NTX5	ECHD1_HUMAN	Ethylmalonyl-CoA decarboxylase (EC 4.1.1.94) (Enoyl-CoA hydratase domain-containing protein 1) (Methylmalonyl-CoA decarboxylase) (MMCD) (EC 4.1.1.41)	ECHDC1	2.31	40.72	19.54	12.05	2
484	P30084	ECHM_HUMAN	Enoyl-CoA hydratase, mitochondrial (EC 4.2.1.17) (Enoyl-CoA hydratase 1) (Short-chain enoyl-CoA hydratase) (SCEH)	ECHS1	9.48	32.07	28.62	24.14	7
485	P42126	ECI1_HUMAN	Enoyl-CoA delta isomerase 1, mitochondrial (EC 5.3.3.8) (3,2-trans-enoyl-CoA isomerase) (Delta(3),Delta(2)-enoyl-CoA isomerase) (D3,D2-enoyl-CoA isomerase) (Dodecenoyl-CoA isomerase)	ECI1	5.81	27.81	19.87	17.22	3
486	A0A0C4DGA2	A0A0C4DGA2_HUMAN	Enoyl-CoA delta isomerase 2, mitochondrial (Testicular secretory protein Li 33)	ECI2	2.94	33.79	17.03	14.56	3
487	Q5VYK3	ECM29_HUMAN	Proteasome-associated protein ECM29 homolog (Ecm29)	ECM29	7.35	15.61	4.824	3.415	4
488	Q96F86	EDC3_HUMAN	Enhancer of mRNA-decapping protein 3 (LSM16 homolog) (YjeF N-terminal domain-containing protein 2) (YjeF_N2) (hYjeF_N2) (YjeF domain-containing protein 1)	EDC3	1.4	19.09	11.42	9.843	2
489	Q6P2E9	EDC4_HUMAN	Enhancer of mRNA-decapping protein 4 (Autoantigen Ge-1) (Autoantigen RCD-8) (Human enhancer of decapping large subunit) (Hedls)	EDC4	30.23	28.12	20.84	18.27	15
490	O60869	EDF1_HUMAN	Endothelial differentiation-related factor 1 (EDF-1) (Multiprotein-bridging factor 1) (MBF1)	EDF1	2.38	25	16.89	10.14	1
491	Q15075	EEA1_HUMAN	Early endosome antigen 1 (Endosome-associated protein p162) (Zinc finger FYVE domain-containing protein 2)	EEA1	3.38	21.69	2.764	1.559	2
492	P68104	EF1A1_HUMAN	Elongation factor 1-alpha 1 (EF-1-alpha-1) (Elongation factor Tu) (EF-Tu) (Eukaryotic elongation factor 1 A-1) (eEF1A-1) (Leukocyte receptor cluster member 7)	EEF1A1	57.85	77.71	72.29	71.43	68
493	Q05639	EF1A2_HUMAN	Elongation factor 1-alpha 2 (EF-1-alpha-2) (Eukaryotic elongation factor 1 A-2) (eEF1A-2) (Statin-S1)	EEF1A2	8	54	51.19	51.19	25
494	Q8WVE0	EFMT1_HUMAN	EEF1A lysine methyltransferase 1 (EC 2.1.1.-) (N(6)-adenine-specific DNA methyltransferase 2) (Protein-lysine N-methyltransferase N6AMT2)	EEF1AKMT1	0.72	6.075	5.607	5.607	1
495	P24534	EF1B_HUMAN	Elongation factor 1-beta (EF-1-beta)	EEF1B2	20.49	68	61.78	57.78	14
496	E9PRY8	E9PRY8_HUMAN	Elongation factor 1-delta	EEF1D	20.4	34	25.11	23.82	11
497	H0YAL7	H0YAL7_HUMAN	Eukaryotic translation elongation factor 1 epsilon-1 (Fragment)	EEF1E1	1.17	36.76	25.74	7.353	1
498	P26641	EF1G_HUMAN	Elongation factor 1-gamma (EF-1-gamma) (eEF-1B gamma)	EEF1G	27.56	67.28	47.83	46	19
499	P13639	EF2_HUMAN	Elongation factor 2 (EF-2)	EEF2	81.38	66.78	60.72	56.88	50
500	Q96C19	EFHD2_HUMAN	EF-hand domain-containing protein D2 (Swiprosin-1)	EFHD2	2.87	19.58	12.5	9.583	2
501	P52799	EFNB2_HUMAN	Ephrin-B2 (EPH-related receptor tyrosine kinase ligand 5) (LERK-5) (HTK ligand) (HTK-L)	EFNB2	2.49	15.32	11.41	11.41	2
502	Q15029	U5S1_HUMAN	116 kDa U5 small nuclear ribonucleoprotein component (Elongation factor Tu GTP-binding domain-containing protein 2) (SNU114 homolog) (hSNU114) (U5 snRNP-specific protein, 116 kDa) (U5-116 kDa)	EFTUD2	44.4	46.81	39.2	37.35	26
503	A0A024R571	A0A024R571_HUMAN	EH domain-containing protein 1 (EH-domain containing 1, isoform CRA_a)	EHD1	2.33	18.07	7.664	3.467	1
504	Q9H223	EHD4_HUMAN	EH domain-containing protein 4 (Hepatocellular carcinoma-associated protein 10/11) (PAST homolog 4)	EHD4	6.23	33.64	8.688	7.209	3
505	K7EM18	K7EM18_HUMAN	Eukaryotic translation initiation factor 1	EIF1	3.43	73.55	53.72	42.15	3
506	O14602	IF1AY_HUMAN	Eukaryotic translation initiation factor 1A, Y-chromosomal (eIF-1A Y isoform) (Eukaryotic translation initiation factor 4C) (eIF-4C)	EIF1AY	3.8	49.31	19.44	19.44	2
507	F8WAE5	F8WAE5_HUMAN	Eukaryotic translation initiation factor 2A (eIF-2A)	EIF2A	0.91	16.55	10	5	2
508	P19525	E2AK2_HUMAN	Interferon-induced, double-stranded RNA-activated protein kinase (EC 2.7.11.1) (Eukaryotic translation initiation factor 2-alpha kinase 2) (eIF-2A protein kinase 2) (Interferon-inducible RNA-dependent protein kinase) (P1/eIF-2A protein kinase) (Protein kinase RNA-activated) (PKR) (Protein kinase R) (Tyrosine-protein kinase EIF2AK2) (EC 2.7.10.2) (p68 kinase)	EIF2AK2	2.54	12.34	7.441	1.996	1
509	E7ERK9	E7ERK9_HUMAN	Translation initiation factor eIF-2B subunit delta	EIF2B4	0.9	8.824	3.493	2.574	1
510	P05198	IF2A_HUMAN	Eukaryotic translation initiation factor 2 subunit 1 (Eukaryotic translation initiation factor 2 subunit alpha) (eIF-2-alpha) (eIF-2A) (eIF-2alpha)	EIF2S1	13.54	56.83	36.51	30.79	7
511	P20042	IF2B_HUMAN	Eukaryotic translation initiation factor 2 subunit 2 (Eukaryotic translation initiation factor 2 subunit beta) (eIF-2-beta)	EIF2S2	10.37	26.13	16.82	11.11	5
512	P41091	IF2G_HUMAN	Eukaryotic translation initiation factor 2 subunit 3 (Eukaryotic translation initiation factor 2 subunit gamma X) (eIF-2-gamma X) (eIF-2gX)	EIF2S3	13.79	31.99	30.51	28.18	8
513	Q14152	EIF3A_HUMAN	Eukaryotic translation initiation factor 3 subunit A (eIF3a) (Eukaryotic translation initiation factor 3 subunit 10) (eIF-3-theta) (eIF3 p167) (eIF3 p180) (eIF3 p185)	EIF3A	34.31	37.7	19.75	16.28	19
514	P55884	EIF3B_HUMAN	Eukaryotic translation initiation factor 3 subunit B (eIF3b) (Eukaryotic translation initiation factor 3 subunit 9) (Prt1 homolog) (hPrt1) (eIF-3-eta) (eIF3 p110) (eIF3 p116)	EIF3B	8.69	18.18	11.06	7.862	4
515	Q99613	EIF3C_HUMAN	Eukaryotic translation initiation factor 3 subunit C (eIF3c) (Eukaryotic translation initiation factor 3 subunit 8) (eIF3 p110)	EIF3C	27.49	34.28	24.53	17.74	14
516	O15371	EIF3D_HUMAN	Eukaryotic translation initiation factor 3 subunit D (eIF3d) (Eukaryotic translation initiation factor 3 subunit 7) (eIF-3-zeta) (eIF3 p66)	EIF3D	15.7	35.22	29.2	25	8
517	P60228	EIF3E_HUMAN	Eukaryotic translation initiation factor 3 subunit E (eIF3e) (Eukaryotic translation initiation factor 3 subunit 6) (Viral integration site protein INT-6 homolog) (eIF-3 p48)	EIF3E	5.59	18.2	13.26	8.989	3
518	O00303	EIF3F_HUMAN	Eukaryotic translation initiation factor 3 subunit F (eIF3f) (Deubiquitinating enzyme eIF3f) (EC 3.4.19.12) (Eukaryotic translation initiation factor 3 subunit 5) (eIF-3-epsilon) (eIF3 p47)	EIF3F	12.39	34.45	34.45	27.73	8
519	O75821	EIF3G_HUMAN	Eukaryotic translation initiation factor 3 subunit G (eIF3g) (Eukaryotic translation initiation factor 3 RNA-binding subunit) (eIF-3 RNA-binding subunit) (Eukaryotic translation initiation factor 3 subunit 4) (eIF-3-delta) (eIF3 p42) (eIF3 p44)	EIF3G	7.13	31.87	16.25	16.25	4
520	Q13347	EIF3I_HUMAN	Eukaryotic translation initiation factor 3 subunit I (eIF3i) (Eukaryotic translation initiation factor 3 subunit 2) (TGF-beta receptor-interacting protein 1) (TRIP-1) (eIF-3-beta) (eIF3 p36)	EIF3I	4.63	35.69	23.08	16.62	3
521	O75822	EIF3J_HUMAN	Eukaryotic translation initiation factor 3 subunit J (eIF3j) (Eukaryotic translation initiation factor 3 subunit 1) (eIF-3-alpha) (eIF3 p35)	EIF3J	4.99	29.84	21.71	13.95	4
522	K7ES31	K7ES31_HUMAN	Eukaryotic translation initiation factor 3 subunit K	EIF3K	7.06	31.39	31.39	31.39	4
523	B0QY89	B0QY89_HUMAN	Eukaryotic translation initiation factor 3 subunit L (eIF3l) (Eukaryotic translation initiation factor 3 subunit 6-interacting protein) (Eukaryotic translation initiation factor 3 subunit E-interacting protein)	EIF3L	10.41	32.13	16.31	15.16	7
524	Q7L2H7	EIF3M_HUMAN	Eukaryotic translation initiation factor 3 subunit M (eIF3m) (Fetal lung protein B5) (hFL-B5) (PCI domain-containing protein 1)	EIF3M	3.27	18.72	13.37	7.219	3
525	B3KS98	B3KS98_HUMAN	Eukaryotic translation initiation factor 3 subunit H (eIF3h) (Eukaryotic translation initiation factor 3 subunit 3) (eIF-3 gamma) (eIF3 p40 subunit)	EIF3S3	6.43	43.99	19.13	11.75	3
526	P60842	IF4A1_HUMAN	Eukaryotic initiation factor 4A-I (eIF-4A-I) (eIF4A-I) (EC 3.6.4.13) (ATP-dependent RNA helicase eIF4A-1)	EIF4A1	36.28	63.3	60.59	56.65	23
527	P38919	IF4A3_HUMAN	Eukaryotic initiation factor 4A-III (eIF-4A-III) (eIF4A-III) (EC 3.6.4.13) (ATP-dependent RNA helicase DDX48) (ATP-dependent RNA helicase eIF4A-3) (DEAD box protein 48) (Eukaryotic initiation factor 4A-like NUK-34) (Eukaryotic translation initiation factor 4A isoform 3) (Nuclear matrix protein 265) (NMP 265) (hNMP 265) [Cleaved into: Eukaryotic initiation factor 4A-III, N-terminally processed]	EIF4A3	8.45	52.07	33.82	20.68	7
528	E7EX17	E7EX17_HUMAN	Eukaryotic translation initiation factor 4B	EIF4B	21.46	45.29	29.71	23.21	11
529	Q04637	IF4G1_HUMAN	Eukaryotic translation initiation factor 4 gamma 1 (eIF-4-gamma 1) (eIF-4G 1) (eIF-4G1) (p220)	EIF4G1	19.3	19.76	10.07	9.631	10
530	D3DQV9	D3DQV9_HUMAN	Eukaryotic translation initiation factor 4 gamma 2 (Eukaryotic translation initiation factor 4 gamma, 2, isoform CRA_b) (Fragment)	EIF4G2	16.52	30.32	18.74	12.9	8
531	Q15056	IF4H_HUMAN	Eukaryotic translation initiation factor 4H (eIF-4H) (Williams-Beuren syndrome chromosomal region 1 protein)	EIF4H	12.1	60.48	35.08	35.08	6
532	P55010	IF5_HUMAN	Eukaryotic translation initiation factor 5 (eIF-5)	EIF5	5.39	26.68	9.513	7.193	3
533	P63241	IF5A1_HUMAN	Eukaryotic translation initiation factor 5A-1 (eIF-5A-1) (eIF-5A1) (Eukaryotic initiation factor 5A isoform 1) (eIF-5A) (Rev-binding factor) (eIF-4D)	EIF5A	44.56	88.96	88.96	79.22	36
534	A0A087WUT6	A0A087WUT6_HUMAN	Eukaryotic translation initiation factor 5B	EIF5B	11.91	29.1	8.852	8.852	8
535	P56537	IF6_HUMAN	Eukaryotic translation initiation factor 6 (eIF-6) (B(2)GCN homolog) (B4 integrin interactor) (CAB) (p27(BBP))	EIF6	15.87	62.04	62.04	52.24	10
536	G5E9D5	G5E9D5_HUMAN	ElaC homolog 2 (E. coli), isoform CRA_a (Zinc phosphodiesterase ELAC protein 2)	ELAC2	7.44	40.27	14.62	14.62	4
537	Q15717	ELAV1_HUMAN	ELAV-like protein 1 (Hu-antigen R) (HuR)	ELAVL1	10.39	45.4	32.52	26.38	6
538	I3L0M9	I3L0M9_HUMAN	Elongin-B (Fragment)	ELOB	2.04	62.86	23.57	17.86	1
539	E5RHG8	E5RHG8_HUMAN	Elongin-C (Fragment)	ELOC	3.19	56.18	47.19	33.71	2
540	Q9H9T3	ELP3_HUMAN	Elongator complex protein 3 (hELP3) (EC 2.3.1.48)	ELP3	3.18	8.958	5.85	5.85	2
541	Q8N766	EMC1_HUMAN	ER membrane protein complex subunit 1	EMC1	1.58	8.862	3.625	1.813	1
542	P50402	EMD_HUMAN	Emerin	EMD	1.29	8.268	5.118	5.118	1
543	V9GYP5	V9GYP5_HUMAN	Ribosomal RNA small subunit methyltransferase NEP1 (Fragment)	EMG1	4.77	46.08	26.27	15.67	2
544	P06733	ENOA_HUMAN	Alpha-enolase (EC 4.2.1.11) (2-phospho-D-glycerate hydro-lyase) (C-myc promoter-binding protein) (Enolase 1) (MBP-1) (MPB-1) (Non-neural enolase) (NNE) (Phosphopyruvate hydratase) (Plasminogen-binding protein)	ENO1	68.69	81.11	79.72	78.11	59
545	Q9NPA8	ENY2_HUMAN	Transcription and mRNA export factor ENY2 (Enhancer of yellow 2 transcription factor homolog)	ENY2	2.34	40.59	25.74	16.83	1
546	P11171	41_HUMAN	Protein 4.1 (P4.1) (4.1R) (Band 4.1) (EPB4.1)	EPB41	1.19	17.82	2.894	1.62	1
547	B5MCA4	B5MCA4_HUMAN	Epithelial cell adhesion molecule	EPCAM	3.67	24.56	15.2	7.895	2
548	P29317	EPHA2_HUMAN	Ephrin type-A receptor 2 (EC 2.7.10.1) (Epithelial cell kinase) (Tyrosine-protein kinase receptor ECK)	EPHA2	7	11.78	10.45	7.07	5
549	P07814	SYEP_HUMAN	Bifunctional glutamate/proline--tRNA ligase (Bifunctional aminoacyl-tRNA synthetase) (Cell proliferation-inducing gene 32 protein) (Glutamatyl-prolyl-tRNA synthetase) [Includes: Glutamate--tRNA ligase (EC 6.1.1.17) (Glutamyl-tRNA synthetase) (GluRS); Proline--tRNA ligase (EC 6.1.1.15) (Prolyl-tRNA synthetase)]	EPRS	38.03	39.09	20.57	15.67	17
550	Q12929	EPS8_HUMAN	Epidermal growth factor receptor kinase substrate 8	EPS8	1.23	22.38	9.246	1.946	1
551	Q8TE67	ES8L3_HUMAN	Epidermal growth factor receptor kinase substrate 8-like protein 3 (EPS8-like protein 3) (Epidermal growth factor receptor pathway substrate 8-related protein 3) (EPS8-related protein 3)	EPS8L3	1.18	10.29	3.879	3.879	1
552	Q969X5	ERGI1_HUMAN	Endoplasmic reticulum-Golgi intermediate compartment protein 1 (ER-Golgi intermediate compartment 32 kDa protein) (ERGIC-32)	ERGIC1	2.03	16.21	8.276	8.276	1
553	P84090	ERH_HUMAN	Enhancer of rudimentary homolog	ERH	7.27	53.85	53.85	53.85	6
554	E5RHW4	E5RHW4_HUMAN	Erlin-2 (Fragment)	ERLIN2	2.03	20.41	3.55	3.55	1
555	Q7Z2K6	ERMP1_HUMAN	Endoplasmic reticulum metallopeptidase 1 (EC 3.4.-.-) (Felix-ina)	ERMP1	3.41	13.27	3.982	3.982	2
556	Q96HE7	ERO1A_HUMAN	ERO1-like protein alpha (ERO1-L) (ERO1-L-alpha) (EC 1.8.4.-) (Endoplasmic oxidoreductin-1-like protein) (Endoplasmic reticulum oxidoreductase alpha) (Oxidoreductin-1-L-alpha)	ERO1A	8.28	35.26	25.64	21.79	6
557	P30040	ERP29_HUMAN	Endoplasmic reticulum resident protein 29 (ERp29) (Endoplasmic reticulum resident protein 28) (ERp28) (Endoplasmic reticulum resident protein 31) (ERp31)	ERP29	15.05	41.38	37.55	34.87	11
558	Q9BS26	ERP44_HUMAN	Endoplasmic reticulum resident protein 44 (ER protein 44) (ERp44) (Thioredoxin domain-containing protein 4)	ERP44	13.58	40.64	30.79	27.34	8
559	Q9H501	ESF1_HUMAN	ESF1 homolog (ABT1-associated protein)	ESF1	2.02	8.108	1.41	1.41	1
560	Q6NXG1	ESRP1_HUMAN	Epithelial splicing regulatory protein 1 (RNA-binding motif protein 35A) (RNA-binding protein 35A)	ESRP1	2.9	24.52	9.251	4.112	2
561	Q9BSJ8	ESYT1_HUMAN	Extended synaptotagmin-1 (E-Syt1) (Membrane-bound C2 domain-containing protein)	ESYT1	27.04	33.7	23.28	19.57	14
562	A0A087WXU3	A0A087WXU3_HUMAN	Extended synaptotagmin-2	ESYT2	1.2	18.13	4.886	1.303	1
563	P62495	ERF1_HUMAN	Eukaryotic peptide chain release factor subunit 1 (Eukaryotic release factor 1) (eRF1) (Protein Cl1) (TB3-1)	ETF1	7.02	27.69	21.28	18.76	6
564	P13804	ETFA_HUMAN	Electron transfer flavoprotein subunit alpha, mitochondrial (Alpha-ETF)	ETFA	31.06	74.77	72.67	66.67	18
565	P38117	ETFB_HUMAN	Electron transfer flavoprotein subunit beta (Beta-ETF)	ETFB	28.13	74.12	59.22	56.47	15
566	H0YH69	H0YH69_HUMAN	Ethanolamine kinase 1 (Fragment)	ETNK1	2	13.18	4	4	1
567	C9JGE3	C9JGE3_HUMAN	EWS RNA-binding protein variant 6 (RNA-binding protein EWS)	EWSR1	7.47	17.42	10.65	10.65	4
568	A0A0A0MSB8	A0A0A0MSB8_HUMAN	Exocyst complex component 7	EXOC7	1.65	9.38	3.175	1.732	1
569	Q01780	EXOSX_HUMAN	Exosome component 10 (EC 3.1.13.-) (Autoantigen PM/Scl 2) (P100 polymyositis-scleroderma overlap syndrome-associated autoantigen) (Polymyositis/scleroderma autoantigen 100 kDa) (PM/Scl-100) (Polymyositis/scleroderma autoantigen 2)	EXOSC10	2.58	17.4	5.537	5.537	3
570	Q9NPD3	EXOS4_HUMAN	Exosome complex component RRP41 (Exosome component 4) (Ribosomal RNA-processing protein 41) (p12A)	EXOSC4	1.57	14.69	9.796	9.796	2
571	M0R050	M0R050_HUMAN	Exosome complex component RRP46	EXOSC5	0.82	6.091	6.091	6.091	1
572	Q5RKV6	EXOS6_HUMAN	Exosome complex component MTR3 (Exosome component 6) (mRNA transport regulator 3 homolog) (hMtr3) (p11)	EXOSC6	4.12	23.9	14.34	11.4	2
573	Q15024	EXOS7_HUMAN	Exosome complex component RRP42 (Exosome component 7) (Ribosomal RNA-processing protein 42) (p8)	EXOSC7	3.8	25.77	14.09	14.09	2
574	Q06265	EXOS9_HUMAN	Exosome complex component RRP45 (Autoantigen PM/Scl 1) (Exosome component 9) (P75 polymyositis-scleroderma overlap syndrome-associated autoantigen) (Polymyositis/scleroderma autoantigen 1) (Polymyositis/scleroderma autoantigen 75 kDa) (PM/Scl-75)	EXOSC9	1.91	17.31	4.784	2.506	1
575	E7EQR4	E7EQR4_HUMAN	Ezrin	EZR	44.57	62.63	52.05	41.13	24
576	A0A087WY82	A0A087WY82_HUMAN	Junctional adhesion molecule A	F11R	0.76	11.83	4.301	4.301	1
577	Q01469	FABP5_HUMAN	Fatty acid-binding protein, epidermal (Epidermal-type fatty acid-binding protein) (E-FABP) (Fatty acid-binding protein 5) (Psoriasis-associated fatty acid-binding protein homolog) (PA-FABP)	FABP5	11.17	65.19	58.52	38.52	5
578	Q13158	FADD_HUMAN	FAS-associated death domain protein (FAS-associating death domain-containing protein) (Growth-inhibiting gene 3 protein) (Mediator of receptor induced toxicity) (Protein FADD)	FADD	2.02	12.5	8.654	8.654	1
579	Q9UNN5	FAF1_HUMAN	FAS-associated factor 1 (hFAF1) (UBX domain-containing protein 12) (UBX domain-containing protein 3A)	FAF1	3.3	16.92	3.692	3.692	2
580	Q96CS3	FAF2_HUMAN	FAS-associated factor 2 (Protein ETEA) (UBX domain-containing protein 3B) (UBX domain-containing protein 8)	FAF2	2.14	24.04	7.865	4.045	1
581	P16930	FAAA_HUMAN	Fumarylacetoacetase (FAA) (EC 3.7.1.2) (Beta-diketonase) (Fumarylacetoacetate hydrolase)	FAH	2.46	11.93	6.921	3.819	1
582	Q6P2I3	FAH2B_HUMAN	Fumarylacetoacetate hydrolase domain-containing protein 2B (EC 3.-.-.-)	FAHD2B	1.6	42.04	9.873	9.873	1
583	Q9NZB2	F120A_HUMAN	Constitutive coactivator of PPAR-gamma-like protein 1 (Oxidative stress-associated Src activator) (Protein FAM120A)	FAM120A	5.25	11.45	6.619	5.456	4
584	Q96TA1	NIBL1_HUMAN	Niban-like protein 1 (Meg-3) (Melanoma invasion by ERK) (MINERVA) (Protein FAM129B)	FAM129B	4.01	9.383	5.094	5.094	2
585	Q9GZU8	F192A_HUMAN	Protein FAM192A (NEFA-interacting nuclear protein NIP30)	FAM192A	2.22	16.54	9.843	9.843	2
586	Q92520	FAM3C_HUMAN	Protein FAM3C (Interleukin-like EMT inducer)	FAM3C	0.8	22.03	7.048	7.048	1
587	A0A1W2PRQ0	A0A1W2PRQ0_HUMAN	Protein FAM49B	FAM49B	0.74	23.85	13.76	8.716	1
588	Q14320	FA50A_HUMAN	Protein FAM50A (Protein HXC-26) (Protein XAP-5)	FAM50A	0.89	27.14	4.13	4.13	1
589	H0YKV4	H0YKV4_HUMAN	Family with sequence similarity 96, member A, isoform CRA_a (MIP18 family protein FAM96A)	FAM96A	0.83	6.923	6.923	6.923	1
590	Q9Y3D0	MIP18_HUMAN	Mitotic spindle-associated MMXD complex subunit MIP18 (MSS19-interacting protein of 18 kDa) (Protein FAM96B)	FAM96B	2.18	17.18	17.18	12.88	2
591	Q52LJ0	FA98B_HUMAN	Protein FAM98B	FAM98B	4.75	29.7	19.09	19.09	4
592	Q9BXW9	FACD2_HUMAN	Fanconi anemia group D2 protein (Protein FACD2)	FANCD2	1.68	3.997	0.827	0.827	1
593	Q9NVI1	FANCI_HUMAN	Fanconi anemia group I protein (Protein FACI)	FANCI	2.07	4.895	2.184	2.184	2
594	E9PNW8	E9PNW8_HUMAN	Fatty acyl-CoA reductase (EC 1.2.1.84) (Fragment)	FAR1	1.49	15.22	6.269	3.582	1
595	K7ER00	K7ER00_HUMAN	Phenylalanine--tRNA ligase alpha subunit	FARSA	8.56	30.29	17.34	17.34	5
596	Q9NSD9	SYFB_HUMAN	Phenylalanine--tRNA ligase beta subunit (EC 6.1.1.20) (Phenylalanyl-tRNA synthetase beta subunit) (PheRS)	FARSB	20.32	33.96	27.33	24.11	11
597	P49327	FAS_HUMAN	Fatty acid synthase (EC 2.3.1.85) [Includes: [Acyl-carrier-protein] S-acetyltransferase (EC 2.3.1.38); [Acyl-carrier-protein] S-malonyltransferase (EC 2.3.1.39); 3-oxoacyl-[acyl-carrier-protein] synthase (EC 2.3.1.41); 3-oxoacyl-[acyl-carrier-protein] reductase (EC 1.1.1.100); 3-hydroxyacyl-[acyl-carrier-protein] dehydratase (EC 4.2.1.59); Enoyl-[acyl-carrier-protein] reductase (EC 1.3.1.39); Ole…	FASN	138.47	50.82	45.72	43.45	84
598	E9PR30	E9PR30_HUMAN	40S ribosomal protein S30	FAU	2	20.41	10.2	10.2	2
599	P22087	FBRL_HUMAN	rRNA 2'-O-methyltransferase fibrillarin (EC 2.1.1.-) (34 kDa nucleolar scleroderma antigen) (Histone-glutamine methyltransferase)	FBL	11.73	72.9	39.25	35.51	7
600	E9PNM1	E9PNM1_HUMAN	Squalene synthase	FDFT1	2.2	26.83	9.756	4.39	1
601	P14324	FPPS_HUMAN	Farnesyl pyrophosphate synthase (FPP synthase) (FPS) (EC 2.5.1.10) ((2E,6E)-farnesyl diphosphate synthase) (Dimethylallyltranstransferase) (EC 2.5.1.1) (Farnesyl diphosphate synthase) (Geranyltranstransferase)	FDPS	2.86	20.05	7.637	5.489	2
602	A0A0C4DGN7	A0A0C4DGN7_HUMAN	NADPH:adrenodoxin oxidoreductase, mitochondrial (EC 1.18.1.6)	FDXR	3.58	28.97	8.853	8.853	2
603	P39748	FEN1_HUMAN	Flap endonuclease 1 (FEN-1) (EC 3.1.-.-) (DNase IV) (Flap structure-specific endonuclease 1) (Maturation factor 1) (MF1) (hFEN-1)	FEN1	6.88	38.68	25	19.47	5
604	P07954	FUMH_HUMAN	Fumarate hydratase, mitochondrial (Fumarase) (EC 4.2.1.2)	FH	19.96	45.69	34.12	34.12	12
605	Q9Y3D6	FIS1_HUMAN	Mitochondrial fission 1 protein (FIS1 homolog) (hFis1) (Tetratricopeptide repeat protein 11) (TPR repeat protein 11)	FIS1	2.02	31.58	7.237	7.237	1
606	F8VU90	F8VU90_HUMAN	Peptidylprolyl isomerase (EC 5.2.1.8)	FKBP11	8.04	52.2	45.6	39.56	6
607	P62942	FKB1A_HUMAN	Peptidyl-prolyl cis-trans isomerase FKBP1A (PPIase FKBP1A) (EC 5.2.1.8) (12 kDa FK506-binding protein) (12 kDa FKBP) (FKBP-12) (Calstabin-1) (FK506-binding protein 1A) (FKBP-1A) (Immunophilin FKBP12) (Rotamase)	FKBP1A	4.41	62.96	45.37	45.37	3
608	Q00688	FKBP3_HUMAN	Peptidyl-prolyl cis-trans isomerase FKBP3 (PPIase FKBP3) (EC 5.2.1.8) (25 kDa FK506-binding protein) (25 kDa FKBP) (FKBP-25) (FK506-binding protein 3) (FKBP-3) (Immunophilin FKBP25) (Rapamycin-selective 25 kDa immunophilin) (Rotamase)	FKBP3	12.16	58.48	51.79	47.77	7
609	Q02790	FKBP4_HUMAN	Peptidyl-prolyl cis-trans isomerase FKBP4 (PPIase FKBP4) (EC 5.2.1.8) (51 kDa FK506-binding protein) (FKBP51) (52 kDa FK506-binding protein) (52 kDa FKBP) (FKBP-52) (59 kDa immunophilin) (p59) (FK506-binding protein 4) (FKBP-4) (FKBP59) (HSP-binding immunophilin) (HBI) (Immunophilin FKBP52) (Rotamase) [Cleaved into: Peptidyl-prolyl cis-trans isomerase FKBP4, N-terminally processed]	FKBP4	29.18	63.62	44.01	39.22	16
610	Q14318	FKBP8_HUMAN	Peptidyl-prolyl cis-trans isomerase FKBP8 (PPIase FKBP8) (EC 5.2.1.8) (38 kDa FK506-binding protein) (38 kDa FKBP) (FKBP-38) (hFKBP38) (FK506-binding protein 8) (FKBP-8) (FKBPR38) (Rotamase)	FKBP8	3.62	16.75	14.81	14.81	3
611	Q8NFF5	FAD1_HUMAN	FAD synthase (EC 2.7.7.2) (FAD pyrophosphorylase) (FMN adenylyltransferase) (Flavin adenine dinucleotide synthase) [Includes: Molybdenum cofactor biosynthesis protein-like region; FAD synthase region]	FLAD1	2.1	14.48	4.089	3.066	1
612	Q13045	FLII_HUMAN	Protein flightless-1 homolog	FLII	4.47	24.74	9.062	2.049	2
613	Q60FE5	Q60FE5_HUMAN	Filamin-A	FLNA	120.44	48.89	43.17	38.7	62
614	O75369	FLNB_HUMAN	Filamin-B (FLN-B) (ABP-278) (ABP-280 homolog) (Actin-binding-like protein) (Beta-filamin) (Filamin homolog 1) (Fh1) (Filamin-3) (Thyroid autoantigen) (Truncated actin-binding protein) (Truncated ABP)	FLNB	71.52	39.89	28.63	22.91	41
615	A0A140T9R1	A0A140T9R1_HUMAN	Flotillin-1 (Fragment)	FLOT1	1.56	39.78	5.882	3.081	1
616	J3QLD9	J3QLD9_HUMAN	Flotillin-2 (HCG1998851, isoform CRA_h)	FLOT2	4.26	25.47	10.75	7.71	2
617	S4R347	S4R347_HUMAN	Formin-binding protein 1-like	FNBP1L	0.74	18.23	3.448	3.448	1
618	Q16658	FSCN1_HUMAN	Fascin (55 kDa actin-bundling protein) (Singed-like protein) (p55)	FSCN1	21.13	42.6	33.87	29.61	10
619	A0A1B0GVH5	A0A1B0GVH5_HUMAN	Alpha-ketoglutarate-dependent dioxygenase FTO	FTO	4.01	11.09	5.903	5.903	2
620	Q8IY81	SPB1_HUMAN	pre-rRNA processing protein FTSJ3 (EC 2.1.1.-) (2'-O-ribose RNA methyltransferase SPB1 homolog) (Protein ftsJ homolog 3) (Putative rRNA methyltransferase 3)	FTSJ3	10.17	37.54	25.27	14.05	6
621	E9PEB5	E9PEB5_HUMAN	Far upstream element-binding protein 1	FUBP1	30.63	46.26	32.52	30.38	17
622	Q96I24	FUBP3_HUMAN	Far upstream element-binding protein 3 (FUSE-binding protein 3)	FUBP3	4.91	33.22	13.64	10.49	5
623	P35637	FUS_HUMAN	RNA-binding protein FUS (75 kDa DNA-pairing protein) (Oncogene FUS) (Oncogene TLS) (POMp75) (Translocated in liposarcoma protein)	FUS	14.99	33.46	23.57	20.53	9
624	E9PFF5	E9PFF5_HUMAN	Fragile X mental retardation syndrome-related protein 1	FXR1	1.47	18.98	4.49	4.49	2
625	P51116	FXR2_HUMAN	Fragile X mental retardation syndrome-related protein 2	FXR2	2.82	13.97	3.269	3.269	2
626	Q13283	G3BP1_HUMAN	Ras GTPase-activating protein-binding protein 1 (G3BP-1) (EC 3.6.4.12) (EC 3.6.4.13) (ATP-dependent DNA helicase VIII) (hDH VIII) (GAP SH3 domain-binding protein 1)	G3BP1	24.35	36.91	36.91	36.91	17
627	Q9UN86	G3BP2_HUMAN	Ras GTPase-activating protein-binding protein 2 (G3BP-2) (GAP SH3 domain-binding protein 2)	G3BP2	4.41	20.75	15.56	8.714	4
628	P11413	G6PD_HUMAN	Glucose-6-phosphate 1-dehydrogenase (G6PD) (EC 1.1.1.49)	G6PD	18.63	48.54	31.84	30.29	11
629	H3BSM5	H3BSM5_HUMAN	Gamma-aminobutyric acid receptor-associated protein-like 2	GABARAPL2	0.97	9.091	9.091	9.091	1
630	O14976	GAK_HUMAN	Cyclin-G-associated kinase (EC 2.7.11.1)	GAK	2.51	17.39	3.89	1.297	1
631	Q14697	GANAB_HUMAN	Neutral alpha-glucosidase AB (EC 3.2.1.84) (Alpha-glucosidase 2) (Glucosidase II subunit alpha)	GANAB	46.76	47.25	41.21	36.44	28
632	P04406	G3P_HUMAN	Glyceraldehyde-3-phosphate dehydrogenase (GAPDH) (EC 1.2.1.12) (Peptidyl-cysteine S-nitrosylase GAPDH) (EC 2.6.99.-)	GAPDH	50.99	78.51	75.82	72.54	58
633	Q14C86	GAPD1_HUMAN	GTPase-activating protein and VPS9 domain-containing protein 1 (GAPex-5) (Rab5-activating protein 6)	GAPVD1	4.3	15.56	3.586	2.368	2
634	Q9NY12	GAR1_HUMAN	H/ACA ribonucleoprotein complex subunit 1 (Nucleolar protein family A member 1) (snoRNP protein GAR1)	GAR1	2.47	38.71	11.52	8.295	1
635	P41250	GARS_HUMAN	Glycine--tRNA ligase (EC 3.6.1.17) (EC 6.1.1.14) (Diadenosine tetraphosphate synthetase) (AP-4-A synthetase) (Glycyl-tRNA synthetase) (GlyRS)	GARS	17.17	37.89	24.49	18.27	12
636	P22102	PUR2_HUMAN	Trifunctional purine biosynthetic protein adenosine-3 [Includes: Phosphoribosylamine--glycine ligase (EC 6.3.4.13) (Glycinamide ribonucleotide synthetase) (GARS) (Phosphoribosylglycinamide synthetase); Phosphoribosylformylglycinamidine cyclo-ligase (EC 6.3.3.1) (AIR synthase) (AIRS) (Phosphoribosyl-aminoimidazole synthetase); Phosphoribosylglycinamide formyltransferase (EC 2.1.2.2) (5'-phosphorib…	GART	28.56	34.85	29.41	24.16	16
637	Q86YP4	P66A_HUMAN	Transcriptional repressor p66-alpha (Hp66alpha) (GATA zinc finger domain-containing protein 2A)	GATAD2A	2.83	9.479	5.213	1.738	1
638	Q92616	GCN1_HUMAN	eIF-2-alpha kinase activator GCN1 (GCN1 eIF-2-alpha kinase activator homolog) (GCN1-like protein 1) (General control of amino-acid synthesis 1-like protein 1) (Translational activator GCN1) (HsGCN1)	GCN1	43.56	34.71	21.19	12.69	23
639	P23434	GCSH_HUMAN	Glycine cleavage system H protein, mitochondrial (Lipoic acid-containing protein)	GCSH	8.86	65.9	65.9	65.9	6
640	P50395	GDIB_HUMAN	Rab GDP dissociation inhibitor beta (Rab GDI beta) (Guanosine diphosphate dissociation inhibitor 2) (GDI-2)	GDI2	30.29	52.58	48.09	42.92	18
641	C9IZ01	C9IZ01_HUMAN	Elongation factor G, mitochondrial (EF-Gmt) (Elongation factor G 1, mitochondrial) (mEF-G 1) (Elongation factor G1)	GFM1	5.21	24.2	8.291	6.768	3
642	Q06210	GFPT1_HUMAN	Glutamine--fructose-6-phosphate aminotransferase [isomerizing] 1 (EC 2.6.1.16) (D-fructose-6-phosphate amidotransferase 1) (Glutamine:fructose-6-phosphate amidotransferase 1) (GFAT 1) (GFAT1) (Hexosephosphate aminotransferase 1)	GFPT1	11.9	20.17	15.45	14.31	7
643	O75223	GGCT_HUMAN	Gamma-glutamylcyclotransferase (EC 2.3.2.4) (Cytochrome c-releasing factor 21)	GGCT	1.14	47.34	11.17	5.319	1
644	Q92820	GGH_HUMAN	Gamma-glutamyl hydrolase (EC 3.4.19.9) (Conjugase) (GH) (Gamma-Glu-X carboxypeptidase)	GGH	7.13	24.84	17.3	17.3	4
645	I1E4Y6	I1E4Y6_HUMAN	GRB10-interacting GYF protein 2	GIGYF2	2.04	15.59	1.665	1.665	1
646	J3QRU8	J3QRU8_HUMAN	ARF GTPase-activating protein GIT1	GIT1	4.53	20.17	8.069	6.484	3
647	P06280	AGAL_HUMAN	Alpha-galactosidase A (EC 3.2.1.22) (Alpha-D-galactosidase A) (Alpha-D-galactoside galactohydrolase) (Melibiase) (Agalsidase)	GLA	0.89	8.625	2.797	2.797	1
648	E7EQ29	E7EQ29_HUMAN	Beta-galactosidase	GLB1	0.74	10.81	2.747	2.747	1
649	Q92896	GSLG1_HUMAN	Golgi apparatus protein 1 (CFR-1) (Cysteine-rich fibroblast growth factor receptor) (E-selectin ligand 1) (ESL-1) (Golgi sialoglycoprotein MG-160)	GLG1	8.3	20.27	7.294	5.004	4
650	Q04760	LGUL_HUMAN	Lactoylglutathione lyase (EC 4.4.1.5) (Aldoketomutase) (Glyoxalase I) (Glx I) (Ketone-aldehyde mutase) (Methylglyoxalase) (S-D-lactoylglutathione methylglyoxal lyase)	GLO1	7.69	59.24	29.89	26.09	4
651	F6TLX2	F6TLX2_HUMAN	Glyoxalase domain-containing protein 4	GLOD4	7.1	32.27	15.14	11.16	4
652	O76003	GLRX3_HUMAN	Glutaredoxin-3 (PKC-interacting cousin of thioredoxin) (PICOT) (PKC-theta-interacting protein) (PKCq-interacting protein) (Thioredoxin-like protein 2)	GLRX3	15.42	49.25	40.9	38.21	9
653	Q86SX6	GLRX5_HUMAN	Glutaredoxin-related protein 5, mitochondrial (Monothiol glutaredoxin-5)	GLRX5	2.8	21.02	21.02	21.02	2
654	B8ZZC5	B8ZZC5_HUMAN	Glutaminase kidney isoform, mitochondrial	GLS	2	37.86	37.86	37.86	2
655	O94925	GLSK_HUMAN	Glutaminase kidney isoform, mitochondrial (GLS) (EC 3.5.1.2) (K-glutaminase) (L-glutamine amidohydrolase)	GLS	13.28	29.3	22.42	18.54	8
656	P00367	DHE3_HUMAN	Glutamate dehydrogenase 1, mitochondrial (GDH 1) (EC 1.4.1.3)	GLUD1	25.01	42.65	33.51	32.08	13
657	Q49A26	GLYR1_HUMAN	Putative oxidoreductase GLYR1 (EC 1.-.-.-) (3-hydroxyisobutyrate dehydrogenase-like protein) (Cytokine-like nuclear factor N-PAC) (Glyoxylate reductase 1 homolog) (Nuclear protein NP60) (Nuclear protein of 60 kDa)	GLYR1	4.06	11.57	6.872	5.425	2
658	O60547	GMDS_HUMAN	GDP-mannose 4,6 dehydratase (EC 4.2.1.47) (GDP-D-mannose dehydratase) (GMD)	GMDS	4.76	23.39	10.48	10.48	3
659	Q9Y5P6	GMPPB_HUMAN	Mannose-1-phosphate guanyltransferase beta (EC 2.7.7.13) (GDP-mannose pyrophosphorylase B) (GTP-mannose-1-phosphate guanylyltransferase beta)	GMPPB	2	18.33	5	5	1
660	P49915	GUAA_HUMAN	GMP synthase [glutamine-hydrolyzing] (EC 6.3.5.2) (GMP synthetase) (Glutamine amidotransferase)	GMPS	17.72	33.48	32.32	26.26	10
661	Q14344	GNA13_HUMAN	Guanine nucleotide-binding protein subunit alpha-13 (G alpha-13) (G-protein subunit alpha-13)	GNA13	1.11	26.26	15.92	5.57	2
662	P04899	GNAI2_HUMAN	Guanine nucleotide-binding protein G(i) subunit alpha-2 (Adenylate cyclase-inhibiting G alpha protein)	GNAI2	6.66	42.54	27.61	20.85	4
663	P08754	GNAI3_HUMAN	Guanine nucleotide-binding protein G(k) subunit alpha (G(i) alpha-3)	GNAI3	2.42	22.88	19.21	8.475	2
664	P63092	GNAS2_HUMAN	Guanine nucleotide-binding protein G(s) subunit alpha isoforms short (Adenylate cyclase-stimulating G alpha protein)	GNAS	2.41	26.4	11.17	11.17	3
665	P62873	GBB1_HUMAN	Guanine nucleotide-binding protein G(I)/G(S)/G(T) subunit beta-1 (Transducin beta chain 1)	GNB1	0.75	27.35	13.24	6.471	2
666	P62879	GBB2_HUMAN	Guanine nucleotide-binding protein G(I)/G(S)/G(T) subunit beta-2 (G protein subunit beta-2) (Transducin beta chain 2)	GNB2	1.61	24.12	19.41	8.529	2
667	P50150	GBG4_HUMAN	Guanine nucleotide-binding protein G(I)/G(S)/G(O) subunit gamma-4	GNG4	1.2	44	22.67	22.67	1
668	Q9BVP2	GNL3_HUMAN	Guanine nucleotide-binding protein-like 3 (E2-induced gene 3 protein) (Novel nucleolar protein 47) (NNP47) (Nucleolar GTP-binding protein 3) (Nucleostemin)	GNL3	8.53	32.79	19.31	17.12	5
669	Q08379	GOGA2_HUMAN	Golgin subfamily A member 2 (130 kDa cis-Golgi matrix protein) (GM130) (GM130 autoantigen) (Golgin-95)	GOLGA2	0.67	12.67	2.196	0.998	1
670	Q9H4A6	GOLP3_HUMAN	Golgi phosphoprotein 3 (Coat protein GPP34) (Mitochondrial DNA absence factor) (MIDAS)	GOLPH3	4.05	33.56	22.82	17.79	3
671	Q9BXV9	GON7_HUMAN	EKC/KEOPS complex subunit GON7	GON7	1.3	18	18	18	1
672	Q9H8Y8	GORS2_HUMAN	Golgi reassembly-stacking protein 2 (GRS2) (Golgi phosphoprotein 6) (GOLPH6) (Golgi reassembly-stacking protein of 55 kDa) (GRASP55) (p59)	GORASP2	5.25	13.72	13.72	10.18	4
673	P17174	AATC_HUMAN	Aspartate aminotransferase, cytoplasmic (cAspAT) (EC 2.6.1.1) (EC 2.6.1.3) (Cysteine aminotransferase, cytoplasmic) (Cysteine transaminase, cytoplasmic) (cCAT) (Glutamate oxaloacetate transaminase 1) (Transaminase A)	GOT1	8.44	50.12	27.12	17.92	5
674	P00505	AATM_HUMAN	Aspartate aminotransferase, mitochondrial (mAspAT) (EC 2.6.1.1) (EC 2.6.1.7) (Fatty acid-binding protein) (FABP-1) (Glutamate oxaloacetate transaminase 2) (Kynurenine aminotransferase 4) (Kynurenine aminotransferase IV) (Kynurenine--oxoglutarate transaminase 4) (Kynurenine--oxoglutarate transaminase IV) (Plasma membrane-associated fatty acid-binding protein) (FABPpm) (Transaminase A)	GOT2	38.58	67.67	53.26	51.4	21
675	E9PAV9	E9PAV9_HUMAN	G patch domain-containing protein 4	GPATCH4	1.07	23.47	6.667	3.733	1
676	P43304	GPDM_HUMAN	Glycerol-3-phosphate dehydrogenase, mitochondrial (GPD-M) (GPDH-M) (EC 1.1.5.3) (mtGPD)	GPD2	2.73	22.83	4.677	3.301	2
677	A0A0A0MTS2	A0A0A0MTS2_HUMAN	Glucose-6-phosphate isomerase (EC 5.3.1.9) (Fragment)	GPI	17.57	49.74	35.6	28.45	11
678	Q92917	GPKOW_HUMAN	G patch domain and KOW motifs-containing protein (G patch domain-containing protein 5) (Protein MOS2 homolog) (Protein T54)	GPKOW	1.85	14.5	7.563	4.202	1
679	Q9HCN4	GPN1_HUMAN	GPN-loop GTPase 1 (EC 3.6.5.-) (MBD2-interacting protein) (MBDin) (RNAPII-associated protein 4) (XPA-binding protein 1)	GPN1	0.74	11.5	7.219	2.941	1
680	C9JFE4	C9JFE4_HUMAN	COP9 signalosome complex subunit 1 (G protein pathway suppressor 1, isoform CRA_b)	GPS1	3.09	16.14	8.068	5.52	2
681	Q8TD30	ALAT2_HUMAN	Alanine aminotransferase 2 (ALT2) (EC 2.6.1.2) (Glutamate pyruvate transaminase 2) (GPT 2) (Glutamic--alanine transaminase 2) (Glutamic--pyruvic transaminase 2)	GPT2	12.9	27.72	23.14	21.41	7
682	U3KQ56	U3KQ56_HUMAN	Glyoxylate reductase/hydroxypyruvate reductase	GRHPR	5.82	22.63	18.44	18.44	3
683	P25098	ARBK1_HUMAN	Beta-adrenergic receptor kinase 1 (Beta-ARK-1) (EC 2.7.11.15) (G-protein coupled receptor kinase 2)	GRK2	2.93	18.58	6.821	2.758	2
684	Q9HAV7	GRPE1_HUMAN	GrpE protein homolog 1, mitochondrial (HMGE) (Mt-GrpE#1)	GRPEL1	6.49	27.19	22.58	14.29	4
685	H0YAK1	H0YAK1_HUMAN	G-rich sequence factor 1 (Fragment)	GRSF1	7.28	42.6	26.71	16.34	3
686	Q9BQ67	GRWD1_HUMAN	Glutamate-rich WD repeat-containing protein 1	GRWD1	6.22	22.87	13.45	11.43	3
687	P49840	GSK3A_HUMAN	Glycogen synthase kinase-3 alpha (GSK-3 alpha) (EC 2.7.11.26) (Serine/threonine-protein kinase GSK3A) (EC 2.7.11.1)	GSK3A	2.07	19.25	7.453	3.313	1
688	H3BR35	H3BR35_HUMAN	Eukaryotic peptide chain release factor GTP-binding subunit ERF3A (Fragment)	GSPT1	4.19	24.84	9.263	7.158	2
689	P00390	GSHR_HUMAN	Glutathione reductase, mitochondrial (GR) (GRase) (EC 1.8.1.7)	GSR	3.56	22.99	9.004	6.897	3
690	P48637	GSHB_HUMAN	Glutathione synthetase (GSH synthetase) (GSH-S) (EC 6.3.2.3) (Glutathione synthase)	GSS	13.59	45.78	32.49	23.21	8
691	E9PFN5	E9PFN5_HUMAN	Glutathione S-transferase kappa (EC 2.5.1.18)	GSTK1	7.08	34.74	26.84	26.84	4
692	P78417	GSTO1_HUMAN	Glutathione S-transferase omega-1 (GSTO-1) (EC 2.5.1.18) (Glutathione S-transferase omega 1-1) (GSTO 1-1) (Glutathione-dependent dehydroascorbate reductase) (EC 1.8.5.1) (Monomethylarsonic acid reductase) (MMA(V) reductase) (EC 1.20.4.2) (S-(Phenacyl)glutathione reductase) (SPG-R)	GSTO1	6.77	39	21.16	17.43	4
693	P09211	GSTP1_HUMAN	Glutathione S-transferase P (EC 2.5.1.18) (GST class-pi) (GSTP1-1)	GSTP1	22.79	70.95	70.95	70.95	22
694	P29084	T2EB_HUMAN	Transcription initiation factor IIE subunit beta (TFIIE-beta) (General transcription factor IIE subunit 2)	GTF2E2	2	26.46	6.529	6.529	1
695	P78347	GTF2I_HUMAN	General transcription factor II-I (GTFII-I) (TFII-I) (Bruton tyrosine kinase-associated protein 135) (BAP-135) (BTK-associated protein 135) (SRF-Phox1-interacting protein) (SPIN) (Williams-Beuren syndrome chromosomal region 6 protein)	GTF2I	22.24	30.26	20.04	18.04	12
696	Q12789	TF3C1_HUMAN	General transcription factor 3C polypeptide 1 (TF3C-alpha) (TFIIIC box B-binding subunit) (Transcription factor IIIC 220 kDa subunit) (TFIIIC 220 kDa subunit) (TFIIIC220) (Transcription factor IIIC subunit alpha)	GTF3C1	5.05	14.6	3.461	3.461	4
697	Q8WUA4	TF3C2_HUMAN	General transcription factor 3C polypeptide 2 (TF3C-beta) (Transcription factor IIIC 110 kDa subunit) (TFIIIC 110 kDa subunit) (TFIIIC110) (Transcription factor IIIC subunit beta)	GTF3C2	2.36	16.47	5.818	3.403	1
698	Q9Y5Q9	TF3C3_HUMAN	General transcription factor 3C polypeptide 3 (Transcription factor IIIC 102 kDa subunit) (TFIIIC 102 kDa subunit) (TFIIIC102) (Transcription factor IIIC subunit gamma) (TF3C-gamma)	GTF3C3	1.7	9.255	4.063	1.354	1
699	Q5T7U1	Q5T7U1_HUMAN	General transcription factor 3C polypeptide 5 (General transcription factor IIIC, polypeptide 5, 63kDa, isoform CRA_c)	GTF3C5	1.64	31.95	11.6	3.939	1
700	Q9BZE4	NOG1_HUMAN	Nucleolar GTP-binding protein 1 (Chronic renal failure gene protein) (GTP-binding protein NGB)	GTPBP4	7.5	28.55	11.36	8.833	4
701	P07305	H10_HUMAN	Histone H1.0 (Histone H1') (Histone H1(0)) [Cleaved into: Histone H1.0, N-terminally processed]	H1F0	2.15	26.29	11.86	6.701	2
702	Q92522	H1X_HUMAN	Histone H1x	H1FX	4.74	48.83	26.29	17.37	3
703	Q71UI9	H2AV_HUMAN	Histone H2A.V (H2A.F/Z)	H2AFV	8	79.69	53.91	53.91	11
704	P16104	H2AX_HUMAN	Histone H2AX (H2a/x) (Histone H2A.X)	H2AFX	26.66	51.05	32.87	32.87	36
705	O75367	H2AY_HUMAN	Core histone macro-H2A.1 (Histone macroH2A1) (mH2A1) (Histone H2A.y) (H2A/y) (Medulloblastoma antigen MU-MB-50.205)	H2AFY	27.61	73.66	62.9	62.9	18
706	Q9P0M6	H2AW_HUMAN	Core histone macro-H2A.2 (Histone macroH2A2) (mH2A2)	H2AFY2	10.07	49.19	38.98	38.98	10
707	K7EK07	K7EK07_HUMAN	Histone H3 (Fragment)	H3F3B	2	60.61	50	44.7	7
708	Q9P035	HACD3_HUMAN	Very-long-chain (3R)-3-hydroxyacyl-CoA dehydratase 3 (EC 4.2.1.134) (3-hydroxyacyl-CoA dehydratase 3) (HACD3) (Butyrate-induced protein 1) (B-ind1) (hB-ind1) (Protein-tyrosine phosphatase-like A domain-containing protein 1)	HACD3	3.15	12.71	12.71	12.71	3
709	E9PF18	E9PF18_HUMAN	Hydroxyacyl-coenzyme A dehydrogenase, mitochondrial	HADH	9.51	36.15	22.31	22.31	5
710	P40939	ECHA_HUMAN	Trifunctional enzyme subunit alpha, mitochondrial (78 kDa gastrin-binding protein) (TP-alpha) [Includes: Long-chain enoyl-CoA hydratase (EC 4.2.1.17); Long chain 3-hydroxyacyl-CoA dehydrogenase (EC 1.1.1.211)]	HADHA	30.9	42.99	41.02	37.35	17
711	P55084	ECHB_HUMAN	Trifunctional enzyme subunit beta, mitochondrial (TP-beta) [Includes: 3-ketoacyl-CoA thiolase (EC 2.3.1.16) (Acetyl-CoA acyltransferase) (Beta-ketothiolase)]	HADHB	15.17	44.09	39.66	28.9	9
712	P12081	SYHC_HUMAN	Histidine--tRNA ligase, cytoplasmic (EC 6.1.1.21) (Histidyl-tRNA synthetase) (HisRS)	HARS	20.07	55.4	26.92	25.54	11
713	O14929	HAT1_HUMAN	Histone acetyltransferase type B catalytic subunit (EC 2.3.1.48) (Histone acetyltransferase 1)	HAT1	5.25	26.25	15.75	12.65	3
714	O00165	HAX1_HUMAN	HCLS1-associated protein X-1 (HS1-associating protein X-1) (HAX-1) (HS1-binding protein 1) (HSP1BP-1)	HAX1	3.32	18.28	15.77	11.83	2
715	P69905	HBA_HUMAN	Hemoglobin subunit alpha (Alpha-globin) (Hemoglobin alpha chain)	HBA1;	5.61	54.93	34.51	28.17	3
716	E9PFT6	E9PFT6_HUMAN	Hemoglobin subunit delta	HBD	1.11	48.94	7.092	7.092	1
717	Q9Y450	HBS1L_HUMAN	HBS1-like protein (ERFS)	HBS1L	2.62	22.37	7.749	5.117	2
718	P53701	CCHL_HUMAN	Cytochrome c-type heme lyase (CCHL) (EC 4.4.1.17) (Holocytochrome c-type synthase)	HCCS	1.21	10.45	6.343	3.731	1
719	P51610	HCFC1_HUMAN	Host cell factor 1 (HCF) (HCF-1) (C1 factor) (CFF) (VCAF) (VP16 accessory protein) [Cleaved into: HCF N-terminal chain 1; HCF N-terminal chain 2; HCF N-terminal chain 3; HCF N-terminal chain 4; HCF N-terminal chain 5; HCF N-terminal chain 6; HCF C-terminal chain 1; HCF C-terminal chain 2; HCF C-terminal chain 3; HCF C-terminal chain 4; HCF C-terminal chain 5; HCF C-terminal chain 6]	HCFC1	7.79	11.25	4.914	2.506	4
720	F6QDS0	F6QDS0_HUMAN	HCG2043426, isoform CRA_b	hCG_2043426	20.54	52.19	38.41	36.74	11
721	J3KPD6	J3KPD6_HUMAN	Tyrosine-protein kinase (EC 2.7.10.2)	HCK	2.01	15.59	3.042	3.042	2
722	Q13547	HDAC1_HUMAN	Histone deacetylase 1 (HD1) (EC 3.5.1.98)	HDAC1	8.44	21.16	15.77	15.77	6
723	P51858	HDGF_HUMAN	Hepatoma-derived growth factor (HDGF) (High mobility group protein 1-like 2) (HMG-1L2)	HDGF	11.48	52.5	40.83	32.08	6
724	Q9BXW7	HDHD5_HUMAN	Haloacid dehalogenase-like hydrolase domain-containing 5 (Cat eye syndrome critical region protein 5)	HDHD5	2.88	39.48	21.99	9.456	2
725	A0A024R4E5	A0A024R4E5_HUMAN	High density lipoprotein binding protein (Vigilin), isoform CRA_a (Vigilin)	HDLBP	18.54	26.03	14.04	10.49	8
726	Q5T3Q7	Q5T3Q7_HUMAN	HEAT repeat-containing protein 1	HEATR1	4.56	11.97	6.932	3.151	3
727	Q7Z4Q2	HEAT3_HUMAN	HEAT repeat-containing protein 3	HEATR3	1.7	6.176	3.529	1.912	1
728	Q9Y5Z4	HEBP2_HUMAN	Heme-binding protein 2 (Placental protein 23) (PP23) (Protein SOUL)	HEBP2	2.15	30.73	16.59	12.2	2
729	V9HW75	V9HW75_HUMAN	Epididymis secretory protein Li 109 (Nucleobindin-2)	HEL-S-109	3.01	16.9	8.81	5.238	2
730	H3BS10	H3BS10_HUMAN	Beta-hexosaminidase (EC 3.2.1.52)	HEXA	2.53	19.06	8.055	4.322	2
731	P07686	HEXB_HUMAN	Beta-hexosaminidase subunit beta (EC 3.2.1.52) (Beta-N-acetylhexosaminidase subunit beta) (Hexosaminidase subunit B) (Cervical cancer proto-oncogene 7 protein) (HCC-7) (N-acetyl-beta-glucosaminidase subunit beta) [Cleaved into: Beta-hexosaminidase subunit beta chain B; Beta-hexosaminidase subunit beta chain A]	HEXB	1.66	19.6	10.07	6.655	2
732	O94992	HEXI1_HUMAN	Protein HEXIM1 (Cardiac lineage protein 1) (Estrogen down-regulated gene 1 protein) (Hexamethylene bis-acetamide-inducible protein 1) (Menage a quatre protein 1)	HEXIM1	1.27	9.192	3.9	3.9	1
733	Q9BTY7	HGH1_HUMAN	Protein HGH1 homolog	HGH1	2.04	17.44	6.154	6.154	1
734	Q6NVY1	HIBCH_HUMAN	3-hydroxyisobutyryl-CoA hydrolase, mitochondrial (EC 3.1.2.4) (3-hydroxyisobutyryl-coenzyme A hydrolase) (HIB-CoA hydrolase) (HIBYL-CoA-H)	HIBCH	4.14	28.5	11.66	8.031	3
735	P49773	HINT1_HUMAN	Histidine triad nucleotide-binding protein 1 (EC 3.-.-.-) (Adenosine 5'-monophosphoramidase) (Protein kinase C inhibitor 1) (Protein kinase C-interacting protein 1) (PKCI-1)	HINT1	8.87	78.57	71.43	71.43	6
736	Q9BX68	HINT2_HUMAN	Histidine triad nucleotide-binding protein 2, mitochondrial (HINT-2) (EC 3.-.-.-) (HINT-3) (HIT-17kDa) (PKCI-1-related HIT protein)	HINT2	2.98	32.52	22.09	22.09	2
737	P16401	H15_HUMAN	Histone H1.5 (Histone H1a) (Histone H1b) (Histone H1s-3)	HIST1H1B	29.99	41.15	30.97	30.97	22
738	P10412	H14_HUMAN	Histone H1.4 (Histone H1b) (Histone H1s-4)	HIST1H1E	22.58	41.1	33.33	32.88	23
739	Q99879	H2B1M_HUMAN	Histone H2B type 1-M (Histone H2B.e) (H2B/e)	HIST1H2BM	18.7	84.92	61.11	55.56	37
740	P68431	H31_HUMAN	Histone H3.1 (Histone H3/a) (Histone H3/b) (Histone H3/c) (Histone H3/d) (Histone H3/f) (Histone H3/h) (Histone H3/i) (Histone H3/j) (Histone H3/k) (Histone H3/l)	HIST1H3A	11.89	71.32	58.82	53.68	22
741	P62805	H4_HUMAN	Histone H4	HIST1H4A	34.04	85.44	78.64	69.9	24
742	Q6FI13	H2A2A_HUMAN	Histone H2A type 2-A (Histone H2A.2) (Histone H2A/o)	HIST2H2AA3	6	58.46	58.46	58.46	39
743	Q8IUE6	H2A2B_HUMAN	Histone H2A type 2-B	HIST2H2AB	0.81	43.08	36.15	36.15	32
744	Q6DRA6	H2B2D_HUMAN	Putative histone H2B type 2-D	HIST2H2BD	3.62	26.22	12.2	10.98	3
745	Q71DI3	H32_HUMAN	Histone H3.2 (Histone H3/m) (Histone H3/o)	HIST2H3A;	2	71.32	58.82	53.68	26
746	Q5TEC6	Q5TEC6_HUMAN	Histone H3	HIST2H3PS2	4	71.32	58.82	53.68	12
747	Q7L7L0	H2A3_HUMAN	Histone H2A type 3	HIST3H2A	3.82	65.38	36.15	36.15	26
748	E9PB90	E9PB90_HUMAN	Hexokinase-2	HK2	3.38	17.77	7.762	3.825	3
749	Q07000	1C15_HUMAN	HLA class I histocompatibility antigen, Cw-15 alpha chain (MHC class I antigen Cw*15)	HLA-C	5.71	39.34	17.21	13.93	3
750	O19617	O19617_HUMAN	HLA class I antigen (HLA class I histocompatibility antigen, Cw-6 alpha chain) (HLA-C protein) (MHC class I antigen) (Major histocompatibility complex, class I, C)	HLA-C	2.15	40.44	17.21	10.11	4
751	F5H345	F5H345_HUMAN	Porphobilinogen deaminase	HMBS	2.08	27.58	18.48	6.061	1
752	Q9NP66	HM20A_HUMAN	High mobility group protein 20A (HMG box-containing protein 20A) (HMG domain-containing protein 1) (HMG domain-containing protein HMGX1)	HMG20A	2	19.88	4.899	4.899	1
753	P17096	HMGA1_HUMAN	High mobility group protein HMG-I/HMG-Y (HMG-I(Y)) (High mobility group AT-hook protein 1) (High mobility group protein A1) (High mobility group protein R)	HMGA1	8.25	51.4	40.19	40.19	5
754	P09429	HMGB1_HUMAN	High mobility group protein B1 (High mobility group protein 1) (HMG-1)	HMGB1	26.71	55.81	55.81	53.49	16
755	P26583	HMGB2_HUMAN	High mobility group protein B2 (High mobility group protein 2) (HMG-2)	HMGB2	17.14	50.24	44.02	41.63	14
756	E7EQU1	E7EQU1_HUMAN	High mobility group protein B3 (Fragment)	HMGB3	9.67	56.99	39.38	39.38	6
757	Q01581	HMCS1_HUMAN	Hydroxymethylglutaryl-CoA synthase, cytoplasmic (HMG-CoA synthase) (EC 2.3.3.10) (3-hydroxy-3-methylglutaryl coenzyme A synthase)	HMGCS1	5.69	29.62	9.423	9.423	4
758	P05204	HMGN2_HUMAN	Non-histone chromosomal protein HMG-17 (High mobility group nucleosome-binding domain-containing protein 2)	HMGN2	1.01	24.44	13.33	13.33	1
759	I3L1F5	I3L1F5_HUMAN	Heme oxygenase 2 (Fragment)	HMOX2	4.19	40.76	26.47	18.91	2
760	Q13151	ROA0_HUMAN	Heterogeneous nuclear ribonucleoprotein A0 (hnRNP A0)	HNRNPA0	8.83	38.36	32.79	25.9	5
761	P09651	ROA1_HUMAN	Heterogeneous nuclear ribonucleoprotein A1 (hnRNP A1) (Helix-destabilizing protein) (Single-strand RNA-binding protein) (hnRNP core protein A1) [Cleaved into: Heterogeneous nuclear ribonucleoprotein A1, N-terminally processed]	HNRNPA1	39.49	64.78	60.22	56.45	31
762	P22626	ROA2_HUMAN	Heterogeneous nuclear ribonucleoproteins A2/B1 (hnRNP A2/B1)	HNRNPA2B1	59.17	70.54	70.54	70.54	36
763	P51991	ROA3_HUMAN	Heterogeneous nuclear ribonucleoprotein A3 (hnRNP A3)	HNRNPA3	23.7	52.65	43.92	43.65	15
764	D6R9P3	D6R9P3_HUMAN	Heterogeneous nuclear ribonucleoprotein A/B	HNRNPAB	20.35	52.14	37.86	37.5	13
765	G3V4C1	G3V4C1_HUMAN	Heterogeneous nuclear ribonucleoproteins C1/C2	HNRNPC	21.39	51.03	36.3	36.3	16
766	Q14103	HNRPD_HUMAN	Heterogeneous nuclear ribonucleoprotein D0 (hnRNP D0) (AU-rich element RNA-binding protein 1)	HNRNPD	32.74	48.45	45.63	39.44	19
767	A0A087WUK2	A0A087WUK2_HUMAN	Heterogeneous nuclear ribonucleoprotein D-like (Heterogeneous nuclear ribonucleoprotein D-like, isoform CRA_b)	HNRNPDL	17.68	50.41	39.12	30.03	12
768	P52597	HNRPF_HUMAN	Heterogeneous nuclear ribonucleoprotein F (hnRNP F) (Nucleolin-like protein mcs94-1) [Cleaved into: Heterogeneous nuclear ribonucleoprotein F, N-terminally processed]	HNRNPF	15.7	72.53	52.53	50.12	17
769	G8JLB6	G8JLB6_HUMAN	Heterogeneous nuclear ribonucleoprotein H	HNRNPH1	25.25	58.05	48.73	47.46	17
770	P31942	HNRH3_HUMAN	Heterogeneous nuclear ribonucleoprotein H3 (hnRNP H3) (Heterogeneous nuclear ribonucleoprotein 2H9) (hnRNP 2H9)	HNRNPH3	12.45	33.24	28.32	26.59	6
771	P61978	HNRPK_HUMAN	Heterogeneous nuclear ribonucleoprotein K (hnRNP K) (Transformation up-regulated nuclear protein) (TUNP)	HNRNPK	49.68	65.87	61.12	53.78	29
772	M0QXS5	M0QXS5_HUMAN	Heterogeneous nuclear ribonucleoprotein L (Fragment)	HNRNPL	33.81	67.17	64.72	59.06	25
773	P52272	HNRPM_HUMAN	Heterogeneous nuclear ribonucleoprotein M (hnRNP M)	HNRNPM	46.09	62.88	52.74	45.34	28
774	O43390	HNRPR_HUMAN	Heterogeneous nuclear ribonucleoprotein R (hnRNP R)	HNRNPR	36.45	50.39	34.76	32.86	19
775	Q00839	HNRPU_HUMAN	Heterogeneous nuclear ribonucleoprotein U (hnRNP U) (Scaffold attachment factor A) (SAF-A) (p120) (pp120)	HNRNPU	56.98	56.97	38.42	35.39	34
776	B7Z4B8	B7Z4B8_HUMAN	Heterogeneous nuclear ribonucleoprotein U-like protein 1 (cDNA FLJ56481, highly similar to Heterogeneous nuclear ribonucleoprotein U-like protein 1)	HNRNPUL1	19.5	37.68	23.86	23.73	12
777	Q1KMD3	HNRL2_HUMAN	Heterogeneous nuclear ribonucleoprotein U-like protein 2 (Scaffold-attachment factor A2) (SAF-A2)	HNRNPUL2	12.2	25.57	17.27	14.32	9
778	Q5SSJ5	HP1B3_HUMAN	Heterochromatin protein 1-binding protein 3 (Protein HP1-BP74)	HP1BP3	8.39	35.62	16.09	11.57	4
779	P00492	HPRT_HUMAN	Hypoxanthine-guanine phosphoribosyltransferase (HGPRT) (HGPRTase) (EC 2.4.2.8)	HPRT1	14.05	67.43	50.46	50.46	8
780	Q99714	HCD2_HUMAN	3-hydroxyacyl-CoA dehydrogenase type-2 (EC 1.1.1.35) (17-beta-hydroxysteroid dehydrogenase 10) (17-beta-HSD 10) (EC 1.1.1.51) (3-hydroxy-2-methylbutyryl-CoA dehydrogenase) (EC 1.1.1.178) (3-hydroxyacyl-CoA dehydrogenase type II) (Endoplasmic reticulum-associated amyloid beta-peptide-binding protein) (Mitochondrial ribonuclease P protein 2) (Mitochondrial RNase P protein 2) (Short chain dehydrogen…	HSD17B10	18.87	80.08	72.8	65.13	11
781	Q53GQ0	DHB12_HUMAN	Very-long-chain 3-oxoacyl-CoA reductase (EC 1.1.1.330) (17-beta-hydroxysteroid dehydrogenase 12) (17-beta-HSD 12) (3-ketoacyl-CoA reductase) (KAR) (Estradiol 17-beta-dehydrogenase 12) (EC 1.1.1.62) (Short chain dehydrogenase/reductase family 12C member 1)	HSD17B12	5.81	32.37	13.46	13.46	3
782	P51659	DHB4_HUMAN	Peroxisomal multifunctional enzyme type 2 (MFE-2) (17-beta-hydroxysteroid dehydrogenase 4) (17-beta-HSD 4) (D-bifunctional protein) (DBP) (Multifunctional protein 2) (MPF-2) (Short chain dehydrogenase/reductase family 8C member 1) [Cleaved into: (3R)-hydroxyacyl-CoA dehydrogenase (EC 1.1.1.n12); Enoyl-CoA hydratase 2 (EC 4.2.1.107) (EC 4.2.1.119) (3-alpha,7-alpha,12-alpha-trihydroxy-5-beta-choles…	HSD17B4	4.28	18.21	7.473	5.707	2
783	Q6YN16	HSDL2_HUMAN	Hydroxysteroid dehydrogenase-like protein 2 (EC 1.-.-.-) (Short chain dehydrogenase/reductase family 13C member 1)	HSDL2	0.84	28.23	7.177	4.306	1
784	P07900	HS90A_HUMAN	Heat shock protein HSP 90-alpha (Heat shock 86 kDa) (HSP 86) (HSP86) (Lipopolysaccharide-associated protein 2) (LAP-2) (LPS-associated protein 2) (Renal carcinoma antigen NY-REN-38)	HSP90AA1	107.7	59.7	57.1	54.64	73
785	P08238	HS90B_HUMAN	Heat shock protein HSP 90-beta (HSP 90) (Heat shock 84 kDa) (HSP 84) (HSP84)	HSP90AB1	65.07	70.17	64.36	60.22	71
786	P14625	ENPL_HUMAN	Endoplasmin (94 kDa glucose-regulated protein) (GRP-94) (Heat shock protein 90 kDa beta member 1) (Tumor rejection antigen 1) (gp96 homolog)	HSP90B1	74.22	60.4	53.92	45.58	40
787	A0A1B0GTF3	A0A1B0GTF3_HUMAN	Heat shock 70 kDa protein 12A	HSPA12A	2.42	18.21	7.659	1.879	1
788	Q0VDF9	HSP7E_HUMAN	Heat shock 70 kDa protein 14 (HSP70-like protein 1) (Heat shock protein HSP60)	HSPA14	4.16	10.22	5.305	5.305	3
789	A0A0G2JIW1	A0A0G2JIW1_HUMAN	Heat shock 70 kDa protein 1B	HSPA1B	36.05	63.24	58.88	52.02	27
790	P34932	HSP74_HUMAN	Heat shock 70 kDa protein 4 (HSP70RY) (Heat shock 70-related protein APG-2)	HSPA4	64.92	64.52	51.79	51.79	34
791	E9PDE8	E9PDE8_HUMAN	Heat shock 70 kDa protein 4L	HSPA4L	1.24	38.87	16.73	10.09	5
792	P11021	GRP78_HUMAN	78 kDa glucose-regulated protein (GRP-78) (Endoplasmic reticulum lumenal Ca(2+)-binding protein grp78) (Heat shock 70 kDa protein 5) (Immunoglobulin heavy chain-binding protein) (BiP)	HSPA5	70.36	72.02	70.34	66.36	44
793	P11142	HSP7C_HUMAN	Heat shock cognate 71 kDa protein (Heat shock 70 kDa protein 8) (Lipopolysaccharide-associated protein 1) (LAP-1) (LPS-associated protein 1)	HSPA8	83.43	82.51	79.88	77.4	60
794	P38646	GRP75_HUMAN	Stress-70 protein, mitochondrial (75 kDa glucose-regulated protein) (GRP-75) (Heat shock 70 kDa protein 9) (Mortalin) (MOT) (Peptide-binding protein 74) (PBP74)	HSPA9	54.87	72.9	54.34	54.2	35
795	P04792	HSPB1_HUMAN	Heat shock protein beta-1 (HspB1) (28 kDa heat shock protein) (Estrogen-regulated 24 kDa protein) (Heat shock 27 kDa protein) (HSP 27) (Stress-responsive protein 27) (SRP27)	HSPB1	13.78	80.49	71.22	65.85	9
796	Q9NZL4	HPBP1_HUMAN	Hsp70-binding protein 1 (HspBP1) (Heat shock protein-binding protein 1) (Hsp70-binding protein 2) (HspBP2) (Hsp70-interacting protein 1) (Hsp70-interacting protein 2)	HSPBP1	4.21	30.39	11.88	9.392	3
797	P10809	CH60_HUMAN	60 kDa heat shock protein, mitochondrial (EC 3.6.4.9) (60 kDa chaperonin) (Chaperonin 60) (CPN60) (Heat shock protein 60) (HSP-60) (Hsp60) (HuCHA60) (Mitochondrial matrix protein P1) (P60 lymphocyte protein)	HSPD1	111.79	87.26	84.47	82.9	111
798	P61604	CH10_HUMAN	10 kDa heat shock protein, mitochondrial (Hsp10) (10 kDa chaperonin) (Chaperonin 10) (CPN10) (Early-pregnancy factor) (EPF)	HSPE1	20.45	73.53	73.53	73.53	16
799	Q92598	HS105_HUMAN	Heat shock protein 105 kDa (Antigen NY-CO-25) (Heat shock 110 kDa protein)	HSPH1	38.77	39.28	34.97	29.14	21
800	Q7Z6Z7	HUWE1_HUMAN	E3 ubiquitin-protein ligase HUWE1 (EC 2.3.2.26) (ARF-binding protein 1) (ARF-BP1) (HECT, UBA and WWE domain-containing protein 1) (HECT-type E3 ubiquitin transferase HUWE1) (Homologous to E6AP carboxyl terminus homologous protein 9) (HectH9) (Large structure of UREB1) (LASU1) (Mcl-1 ubiquitin ligase E3) (Mule) (Upstream regulatory element-binding protein 1) (URE-B1) (URE-binding protein 1)	HUWE1	15.38	18.86	8.185	5.67	12
801	Q9Y4L1	HYOU1_HUMAN	Hypoxia up-regulated protein 1 (150 kDa oxygen-regulated protein) (ORP-150) (170 kDa glucose-regulated protein) (GRP-170)	HYOU1	24.06	38.74	27.63	23.02	13
802	Q9NX55	HYPK_HUMAN	Huntingtin-interacting protein K (Huntingtin yeast partner K)	HYPK	1.54	31.78	31.78	20.16	1
803	P41252	SYIC_HUMAN	Isoleucine--tRNA ligase, cytoplasmic (EC 6.1.1.5) (Isoleucyl-tRNA synthetase) (IRS) (IleRS)	IARS	21.03	32.33	15.53	14.18	12
804	Q9NSE4	SYIM_HUMAN	Isoleucine--tRNA ligase, mitochondrial (EC 6.1.1.5) (Isoleucyl-tRNA synthetase) (IleRS)	IARS2	11.75	14.13	11.86	8.498	6
805	P14735	IDE_HUMAN	Insulin-degrading enzyme (EC 3.4.24.56) (Abeta-degrading protease) (Insulin protease) (Insulinase) (Insulysin)	IDE	7.94	22.67	5.888	5.103	4
806	O75874	IDHC_HUMAN	Isocitrate dehydrogenase [NADP] cytoplasmic (IDH) (EC 1.1.1.42) (Cytosolic NADP-isocitrate dehydrogenase) (IDP) (NADP(+)-specific ICDH) (Oxalosuccinate decarboxylase)	IDH1	10.49	29.23	22.71	15.94	5
807	P48735	IDHP_HUMAN	Isocitrate dehydrogenase [NADP], mitochondrial (IDH) (EC 1.1.1.42) (ICD-M) (IDP) (NADP(+)-specific ICDH) (Oxalosuccinate decarboxylase)	IDH2	3.05	22.79	11.28	6.416	2
808	P50213	IDH3A_HUMAN	Isocitrate dehydrogenase [NAD] subunit alpha, mitochondrial (EC 1.1.1.41) (Isocitric dehydrogenase subunit alpha) (NAD(+)-specific ICDH subunit alpha)	IDH3A	10.43	44.81	31.15	17.76	5
809	A0A087X2E5	A0A087X2E5_HUMAN	Isocitrate dehydrogenase [NAD] subunit, mitochondrial (EC 1.1.1.41)	IDH3B	1.43	14.1	4.521	4.521	1
810	Q13907	IDI1_HUMAN	Isopentenyl-diphosphate Delta-isomerase 1 (EC 5.3.3.2) (Isopentenyl pyrophosphate isomerase 1) (IPP isomerase 1) (IPPI1)	IDI1	1.26	17.62	5.286	5.286	1
811	P13284	GILT_HUMAN	Gamma-interferon-inducible lysosomal thiol reductase (EC 1.8.-.-) (Gamma-interferon-inducible protein IP-30) (Legumaturain)	IFI30	3.74	25.6	25.6	25.6	3
812	P78318	IGBP1_HUMAN	Immunoglobulin-binding protein 1 (B-cell signal transduction molecule alpha 4) (Protein alpha-4) (CD79a-binding protein 1) (Protein phosphatase 2/4/6 regulatory subunit) (Renal carcinoma antigen NY-REN-16)	IGBP1	0.69	8.85	7.375	4.72	1
813	Q9NZI8	IF2B1_HUMAN	Insulin-like growth factor 2 mRNA-binding protein 1 (IGF2 mRNA-binding protein 1) (IMP-1) (IMP1) (Coding region determinant-binding protein) (CRD-BP) (IGF-II mRNA-binding protein 1) (VICKZ family member 1) (Zipcode-binding protein 1) (ZBP-1)	IGF2BP1	15.82	31.72	24.61	19.58	8
814	O00425	IF2B3_HUMAN	Insulin-like growth factor 2 mRNA-binding protein 3 (IGF2 mRNA-binding protein 3) (IMP-3) (IGF-II mRNA-binding protein 3) (KH domain-containing protein overexpressed in cancer) (hKOC) (VICKZ family member 3)	IGF2BP3	8.07	20.03	15.37	15.37	6
815	P11717	MPRI_HUMAN	Cation-independent mannose-6-phosphate receptor (CI Man-6-P receptor) (CI-MPR) (M6PR) (300 kDa mannose 6-phosphate receptor) (MPR 300) (Insulin-like growth factor 2 receptor) (Insulin-like growth factor II receptor) (IGF-II receptor) (M6P/IGF2 receptor) (M6P/IGF2R) (CD antigen CD222)	IGF2R	1.35	10.4	2.128	0.8832	2
816	Q13123	RED_HUMAN	Protein Red (Cytokine IK) (IK factor) (Protein RER)	IK	4.53	23.16	6.822	5.206	2
817	Q12905	ILF2_HUMAN	Interleukin enhancer-binding factor 2 (Nuclear factor of activated T-cells 45 kDa)	ILF2	15.26	52.31	35.9	33.33	8
818	Q12906	ILF3_HUMAN	Interleukin enhancer-binding factor 3 (Double-stranded RNA-binding protein 76) (DRBP76) (M-phase phosphoprotein 4) (MPP4) (Nuclear factor associated with dsRNA) (NFAR) (Nuclear factor of activated T-cells 90 kDa) (NF-AT-90) (Translational control protein 80) (TCP80)	ILF3	43.15	42.28	37.58	29.08	21
819	A0A0A0MTH3	A0A0A0MTH3_HUMAN	Integrin-linked protein kinase	ILK	3.28	11.18	4.969	4.969	2
820	Q9H0C8	ILKAP_HUMAN	Integrin-linked kinase-associated serine/threonine phosphatase 2C (ILKAP) (EC 3.1.3.16)	ILKAP	2.63	19.9	12.24	8.673	2
821	Q16891	MIC60_HUMAN	MICOS complex subunit MIC60 (Cell proliferation-inducing gene 4/52 protein) (Mitochondrial inner membrane protein) (Mitofilin) (p87/89)	IMMT	43.84	64.51	43.01	41.82	23
822	P12268	IMDH2_HUMAN	Inosine-5'-monophosphate dehydrogenase 2 (IMP dehydrogenase 2) (IMPD 2) (IMPDH 2) (EC 1.1.1.205) (IMPDH-II)	IMPDH2	31.09	55.25	49.81	46.5	18
823	Q27J81	INF2_HUMAN	Inverted formin-2 (HBEBP2-binding protein C)	INF2	9.31	18.73	9.848	8.006	8
824	P49441	INPP_HUMAN	Inositol polyphosphate 1-phosphatase (IPP) (IPPase) (EC 3.1.3.57)	INPP1	2.03	25.56	3.008	3.008	1
825	Q8N201	INT1_HUMAN	Integrator complex subunit 1 (Int1)	INTS1	1.78	5.936	1.461	1.05	1
826	H3BRY6	H3BRY6_HUMAN	Integrator complex subunit 14	INTS14	1.13	10.68	5.556	2.564	1
827	Q68E01	INT3_HUMAN	Integrator complex subunit 3 (Int3) (SOSS complex subunit A) (Sensor of single-strand DNA complex subunit A) (SOSS-A) (Sensor of ssDNA subunit A)	INTS3	3.11	9.779	4.506	4.506	2
828	Q8TEX9	IPO4_HUMAN	Importin-4 (Imp4) (Importin-4b) (Imp4b) (Ran-binding protein 4) (RanBP4)	IPO4	15.38	26.46	13.69	11.84	8
829	O00410	IPO5_HUMAN	Importin-5 (Imp5) (Importin subunit beta-3) (Karyopherin beta-3) (Ran-binding protein 5) (RanBP5)	IPO5	52.19	52.78	43.3	38.01	30
830	O95373	IPO7_HUMAN	Importin-7 (Imp7) (Ran-binding protein 7) (RanBP7)	IPO7	24.05	25.82	17.82	17.05	15
831	Q96P70	IPO9_HUMAN	Importin-9 (Imp9) (Ran-binding protein 9) (RanBP9)	IPO9	2.18	8.261	3.746	2.69	1
832	P46940	IQGA1_HUMAN	Ras GTPase-activating-like protein IQGAP1 (p195)	IQGAP1	38.69	40.13	24.86	19.98	21
833	Q7Z5L9	I2BP2_HUMAN	Interferon regulatory factor 2-binding protein 2 (IRF-2-binding protein 2) (IRF-2BP2)	IRF2BP2	2	12.95	7.836	3.407	1
834	Q9H1B7	I2BPL_HUMAN	Interferon regulatory factor 2-binding protein-like (Enhanced at puberty protein 1)	IRF2BPL	4.26	14.95	8.04	4.774	2
835	D6RGE2	D6RGE2_HUMAN	Isochorismatase domain-containing protein 1 (Fragment)	ISOC1	1.17	21.81	7.447	7.447	1
836	Q96AB3	ISOC2_HUMAN	Isochorismatase domain-containing protein 2	ISOC2	6.03	51.22	35.12	35.12	3
837	H3BUI0	H3BUI0_HUMAN	IST1 homolog (Fragment)	IST1	1.02	48.62	29.64	3.162	1
838	Q9ULR0	ISY1_HUMAN	Pre-mRNA-splicing factor ISY1 homolog	ISY1	2.75	23.51	11.23	11.23	2
839	P23229	ITA6_HUMAN	Integrin alpha-6 (CD49 antigen-like family member F) (VLA-6) (CD antigen CD49f) [Cleaved into: Integrin alpha-6 heavy chain; Integrin alpha-6 light chain; Processed integrin alpha-6 (Alpha6p)]	ITGA6	16.49	20.71	14.16	9.292	7
840	P05556	ITB1_HUMAN	Integrin beta-1 (Fibronectin receptor subunit beta) (Glycoprotein IIa) (GPIIA) (VLA-4 subunit beta) (CD antigen CD29)	ITGB1	9.97	27.44	16.04	12.41	5
841	P16144	ITB4_HUMAN	Integrin beta-4 (GP150) (CD antigen CD104)	ITGB4	26.61	19.98	16.3	14.98	16
842	Q9BY32	ITPA_HUMAN	Inosine triphosphate pyrophosphatase (ITPase) (Inosine triphosphatase) (EC 3.6.1.9) (Non-canonical purine NTP pyrophosphatase) (Non-standard purine NTP pyrophosphatase) (Nucleoside-triphosphate diphosphatase) (Nucleoside-triphosphate pyrophosphatase) (NTPase) (Putative oncogene protein hlc14-06-p)	ITPA	10	59.28	59.28	45.36	6
843	Q14571	ITPR2_HUMAN	Inositol 1,4,5-trisphosphate receptor type 2 (IP3 receptor isoform 2) (IP3R 2) (InsP3R2) (Type 2 inositol 1,4,5-trisphosphate receptor) (Type 2 InsP3 receptor)	ITPR2	6.14	10.26	2.666	1.444	3
844	J3KT51	J3KT51_HUMAN	Jupiter microtubule-associated homolog 1	JPT1	4.22	75.96	55.77	38.46	3
845	H3BMV3	H3BMV3_HUMAN	Jupiter microtubule-associated homolog 2 (Fragment)	JPT2	4	61.58	14.74	14.74	2
846	P14923	PLAK_HUMAN	Junction plakoglobin (Catenin gamma) (Desmoplakin III) (Desmoplakin-3)	JUP	14.23	42.55	27.65	21.61	11
847	Q15046	SYK_HUMAN	Lysine--tRNA ligase (EC 2.7.7.-) (EC 6.1.1.6) (Lysyl-tRNA synthetase) (LysRS)	KARS	33.05	52.09	45.23	36.01	19
848	O60341	KDM1A_HUMAN	Lysine-specific histone demethylase 1A (EC 1.-.-.-) (BRAF35-HDAC complex protein BHC110) (Flavin-containing amine oxidase domain-containing protein 2)	KDM1A	2.72	7.746	4.695	2.7	2
849	I3VM54	I3VM54_HUMAN	Lysine-specific demethylase 2A (N-terminus deleted lysine-specific demethylase 2A)	KDM2A	1.51	14.06	1.048	1.048	1
850	Q07666	KHDR1_HUMAN	KH domain-containing, RNA-binding, signal transduction-associated protein 1 (GAP-associated tyrosine phosphoprotein p62) (Src-associated in mitosis 68 kDa protein) (Sam68) (p21 Ras GTPase-activating protein-associated p62) (p68)	KHDRBS1	10.23	35.89	25.28	12.19	7
851	A0A087WTP3	A0A087WTP3_HUMAN	Far upstream element-binding protein 2	KHSRP	36.43	39.52	32.49	32.49	19
852	F5H1N7	F5H1N7_HUMAN	Uncharacterized protein KIAA1211	KIAA1211	1.46	9.054	0.9788	0.9788	1
853	Q8IYS2	K2013_HUMAN	Uncharacterized protein KIAA2013	KIAA2013	1.62	2.05	2.05	2.05	1
854	O00139	KIF2A_HUMAN	Kinesin-like protein KIF2A (Kinesin-2) (hK2)	KIF2A	2.04	18.27	3.399	1.841	1
855	P33176	KINH_HUMAN	Kinesin-1 heavy chain (Conventional kinesin heavy chain) (Ubiquitous kinesin heavy chain) (UKHC)	KIF5B	17.66	30.84	21.81	17.03	9
856	P52292	IMA1_HUMAN	Importin subunit alpha-1 (Karyopherin subunit alpha-2) (RAG cohort protein 1) (SRP1-alpha)	KPNA2	27.91	56.14	52.36	47.07	15
857	O00505	IMA4_HUMAN	Importin subunit alpha-4 (Importin alpha Q2) (Qip2) (Karyopherin subunit alpha-3) (SRP1-gamma)	KPNA3	5.69	21.11	14.78	12.09	4
858	O60684	IMA7_HUMAN	Importin subunit alpha-7 (Karyopherin subunit alpha-6)	KPNA6	9.25	42.35	23.13	19.78	5
859	Q14974	IMB1_HUMAN	Importin subunit beta-1 (Importin-90) (Karyopherin subunit beta-1) (Nuclear factor p97) (Pore targeting complex 97 kDa subunit) (PTAC97)	KPNB1	42.97	50.46	47.15	40.64	21
860	P01116	RASK_HUMAN	GTPase KRas (K-Ras 2) (Ki-Ras) (c-K-ras) (c-Ki-ras) [Cleaved into: GTPase KRas, N-terminally processed]	KRAS	4	37.04	14.29	14.29	2
861	Q13601	KRR1_HUMAN	KRR1 small subunit processome component homolog (HIV-1 Rev-binding protein 2) (KRR-R motif-containing protein 1) (Rev-interacting protein 1) (Rip-1)	KRR1	4.41	19.69	12.86	10.5	2
862	P04264	K2C1_HUMAN	Keratin, type II cytoskeletal 1 (67 kDa cytokeratin) (Cytokeratin-1) (CK-1) (Hair alpha protein) (Keratin-1) (K1) (Type-II keratin Kb1)	KRT1	21.65	32.14	25.93	21.89	16
863	P13645	K1C10_HUMAN	Keratin, type I cytoskeletal 10 (Cytokeratin-10) (CK-10) (Keratin-10) (K10)	KRT10	17	39.04	35.62	29.62	13
864	P05783	K1C18_HUMAN	Keratin, type I cytoskeletal 18 (Cell proliferation-inducing gene 46 protein) (Cytokeratin-18) (CK-18) (Keratin-18) (K18)	KRT18	95.74	84.65	82.56	78.37	105
865	P08727	K1C19_HUMAN	Keratin, type I cytoskeletal 19 (Cytokeratin-19) (CK-19) (Keratin-19) (K19)	KRT19	66.25	88.25	86.75	86.75	59
866	P35908	K22E_HUMAN	Keratin, type II cytoskeletal 2 epidermal (Cytokeratin-2e) (CK-2e) (Epithelial keratin-2e) (Keratin-2 epidermis) (Keratin-2e) (K2e) (Type-II keratin Kb2)	KRT2	4.77	36.15	20.81	8.764	6
867	P05787	K2C8_HUMAN	Keratin, type II cytoskeletal 8 (Cytokeratin-8) (CK-8) (Keratin-8) (K8) (Type-II keratin Kb8)	KRT8	127.05	85.09	84.06	81.37	154
868	Q6KB66	K2C80_HUMAN	Keratin, type II cytoskeletal 80 (Cytokeratin-80) (CK-80) (Keratin-80) (K80) (Type-II keratin Kb20)	KRT80	1.91	20.58	9.513	6.858	5
869	P35527	K1C9_HUMAN	Keratin, type I cytoskeletal 9 (Cytokeratin-9) (CK-9) (Keratin-9) (K9)	KRT9	5.92	42.7	17.66	12.04	4
870	Q86UP2	KTN1_HUMAN	Kinectin (CG-1 antigen) (Kinesin receptor)	KTN1	7.65	15.62	4.79	4.79	4
871	Q9H9P8	L2HDH_HUMAN	L-2-hydroxyglutarate dehydrogenase, mitochondrial (EC 1.1.99.2) (Duranin)	L2HGDH	0.72	17.49	5.616	5.616	1
872	O00515	LAD1_HUMAN	Ladinin-1 (Lad-1) (Linear IgA disease antigen) (LADA)	LAD1	5.44	43.33	9.284	9.284	3
873	P11279	LAMP1_HUMAN	Lysosome-associated membrane glycoprotein 1 (LAMP-1) (Lysosome-associated membrane protein 1) (CD107 antigen-like family member A) (CD antigen CD107a)	LAMP1	3.63	10.31	7.194	7.194	2
874	P13473	LAMP2_HUMAN	Lysosome-associated membrane glycoprotein 2 (LAMP-2) (Lysosome-associated membrane protein 2) (CD107 antigen-like family member B) (LGP-96) (CD antigen CD107b)	LAMP2	2.26	7.073	7.073	2.927	1
875	Q6IAA8	LTOR1_HUMAN	Ragulator complex protein LAMTOR1 (Late endosomal/lysosomal adaptor and MAPK and MTOR activator 1) (Lipid raft adaptor protein p18) (Protein associated with DRMs and endosomes) (p27Kip1-releasing factor from RhoA) (p27RF-Rho)	LAMTOR1	4	16.15	16.15	16.15	2
876	R4GMU8	R4GMU8_HUMAN	Ragulator complex protein LAMTOR5	LAMTOR5	2	41.77	25.32	25.32	1
877	P28838	AMPL_HUMAN	Cytosol aminopeptidase (EC 3.4.11.1) (Leucine aminopeptidase 3) (LAP-3) (Leucyl aminopeptidase) (Peptidase S) (Proline aminopeptidase) (EC 3.4.11.5) (Prolyl aminopeptidase)	LAP3	15.06	48.55	31.79	20.42	7
878	Q6PKG0	LARP1_HUMAN	La-related protein 1 (La ribonucleoprotein domain family member 1)	LARP1	11.93	30.29	12.04	10.86	9
879	Q71RC2	LARP4_HUMAN	La-related protein 4 (La ribonucleoprotein domain family member 4)	LARP4	2.06	19.2	3.453	1.796	1
880	Q9P2J5	SYLC_HUMAN	Leucine--tRNA ligase, cytoplasmic (EC 6.1.1.4) (Leucyl-tRNA synthetase) (LeuRS)	LARS	16.44	33.93	16.92	13.1	9
881	E9PHM2	E9PHM2_HUMAN	Probable leucine--tRNA ligase, mitochondrial	LARS2	1.37	13.02	9.419	5.116	2
882	Q9Y4W2	LAS1L_HUMAN	Ribosomal biogenesis protein LAS1L (Protein LAS1 homolog)	LAS1L	2.12	11.17	4.496	1.907	1
883	Q14847	LASP1_HUMAN	LIM and SH3 domain protein 1 (LASP-1) (Metastatic lymph node gene 50 protein) (MLN 50)	LASP1	17.16	43.3	38.7	34.87	9
884	Q14739	LBR_HUMAN	Lamin-B receptor (Integral nuclear envelope inner membrane protein) (LMN2R)	LBR	4.87	18.54	12.2	3.415	2
885	Q573B4	Q573B4_HUMAN	Tyrosine-protein kinase (EC 2.7.10.2)	LCK	7.18	24.61	17.64	12.21	5
886	P13796	PLSL_HUMAN	Plastin-2 (L-plastin) (LC64P) (Lymphocyte cytosolic protein 1) (LCP-1)	LCP1	37.14	58.37	48.8	43.7	23
887	B5MDU6	B5MDU6_HUMAN	Lipid droplet-associated hydrolase	LDAH	2.01	8.649	2.703	2.703	1
888	P00338	LDHA_HUMAN	L-lactate dehydrogenase A chain (LDH-A) (EC 1.1.1.27) (Cell proliferation-inducing gene 19 protein) (LDH muscle subunit) (LDH-M) (Renal carcinoma antigen NY-REN-59)	LDHA	26.88	74.7	67.77	64.76	27
889	P07195	LDHB_HUMAN	L-lactate dehydrogenase B chain (LDH-B) (EC 1.1.1.27) (LDH heart subunit) (LDH-H) (Renal carcinoma antigen NY-REN-46)	LDHB	33.16	58.08	55.39	53.59	24
890	O95202	LETM1_HUMAN	Mitochondrial proton/calcium exchanger protein (Leucine zipper-EF-hand-containing transmembrane protein 1)	LETM1	27.77	44.25	29.77	28.82	15
891	P09382	LEG1_HUMAN	Galectin-1 (Gal-1) (14 kDa laminin-binding protein) (HLBP14) (14 kDa lectin) (Beta-galactoside-binding lectin L-14-I) (Galaptin) (HBL) (HPL) (Lactose-binding lectin 1) (Lectin galactoside-binding soluble 1) (Putative MAPK-activating protein PM12) (S-Lac lectin 1)	LGALS1	10.33	73.33	73.33	60	7
892	P17931	LEG3_HUMAN	Galectin-3 (Gal-3) (35 kDa lectin) (Carbohydrate-binding protein 35) (CBP 35) (Galactose-specific lectin 3) (Galactoside-binding protein) (GALBP) (IgE-binding protein) (L-31) (Laminin-binding protein) (Lectin L-29) (Mac-2 antigen)	LGALS3	10.41	38.8	28.4	25.6	7
893	Q08380	LG3BP_HUMAN	Galectin-3-binding protein (Basement membrane autoantigen p105) (Lectin galactoside-binding soluble 3-binding protein) (Mac-2-binding protein) (MAC2BP) (Mac-2 BP) (Tumor-associated antigen 90K)	LGALS3BP	13.44	30.77	24.1	20.68	10
894	F5GZ28	F5GZ28_HUMAN	DNA ligase (EC 6.5.1.1)	LIG1	4.95	24.09	5.875	5.875	3
895	P49916	DNLI3_HUMAN	DNA ligase 3 (EC 6.5.1.1) (DNA ligase III) (Polydeoxyribonucleotide synthase [ATP] 3)	LIG3	4.63	17.94	4.063	3.37	3
896	Q9UHB6	LIMA1_HUMAN	LIM domain and actin-binding protein 1 (Epithelial protein lost in neoplasm)	LIMA1	4.07	22.27	6.061	4.611	2
897	B5MC51	B5MC51_HUMAN	LIM domain kinase 2	LIMK2	2.42	15.1	3.498	3.498	1
898	Q96M42	CU129_HUMAN	Putative uncharacterized protein encoded by LINC00479	LINC00479	2	4.93	4.93	4.93	1
899	P49257	LMAN1_HUMAN	Protein ERGIC-53 (ER-Golgi intermediate compartment 53 kDa protein) (Gp58) (Intracellular mannose-specific lectin MR60) (Lectin mannose-binding 1)	LMAN1	2	23.14	9.412	9.412	2
900	Q12907	LMAN2_HUMAN	Vesicular integral-membrane protein VIP36 (Glycoprotein GP36b) (Lectin mannose-binding 2) (Vesicular integral-membrane protein 36) (VIP36)	LMAN2	8.42	33.43	23.31	20.79	5
901	H7C3D2	H7C3D2_HUMAN	LIM and cysteine-rich domains protein 1	LMCD1	2.01	25.91	4.453	4.453	1
902	P02545	LMNA_HUMAN	Prelamin-A/C [Cleaved into: Lamin-A/C (70 kDa lamin) (Renal carcinoma antigen NY-REN-32)]	LMNA	59.25	69.43	54.97	48.19	32
903	P20700	LMNB1_HUMAN	Lamin-B1	LMNB1	39.79	52.56	43.69	35.15	22
904	Q03252	LMNB2_HUMAN	Lamin-B2	LMNB2	14.51	34.19	19.35	14.19	9
905	F8WD26	F8WD26_HUMAN	LIM domain only protein 7	LMO7	6.78	18.09	5.825	4.047	5
906	A0A0B4J2D5	A0A0B4J2D5_HUMAN	Uncharacterized protein	LOC102724023	3.32	49.25	13.06	13.06	2
907	A0A0B4J2E5	A0A0B4J2E5_HUMAN	Uncharacterized protein	LOC102724159	0.84	6.202	3.264	1.088	1
908	K7EKE6	K7EKE6_HUMAN	Lon protease homolog, mitochondrial (EC 3.4.21.-) (Lon protease-like protein) (LONP) (Mitochondrial ATP-dependent protease Lon) (Serine protease 15)	LONP1	30.73	45.44	32.07	28.76	16
909	A0A0G2JQ62	A0A0G2JQ62_HUMAN	Lysophosphatidylcholine acyltransferase 1 (Fragment)	LPCAT1	6	14.52	10.22	10.22	3
910	H0YAC6	H0YAC6_HUMAN	Lipopolysaccharide-responsive and beige-like anchor protein (Fragment)	LRBA	12.81	15.22	8.106	8.106	7
911	P42704	LPPRC_HUMAN	Leucine-rich PPR motif-containing protein, mitochondrial (130 kDa leucine-rich protein) (LRP 130) (GP130)	LRPPRC	95.44	56.89	45.48	41.97	48
912	Q9H9A6	LRC40_HUMAN	Leucine-rich repeat-containing protein 40	LRRC40	1.41	23.42	6.811	5.15	2
913	Q8N1G4	LRC47_HUMAN	Leucine-rich repeat-containing protein 47	LRRC47	15.01	41.17	30.7	26.76	7
914	Q96AG4	LRC59_HUMAN	Leucine-rich repeat-containing protein 59 (Ribosome-binding protein p34) (p34)	LRRC59	19.77	55.7	48.21	48.21	12
915	Q6ZRR7	LRRC9_HUMAN	Leucine-rich repeat-containing protein 9	LRRC9	2.02	6.745	1.376	0.7571	1
916	Q9UFC0	LRWD1_HUMAN	Leucine-rich repeat and WD repeat-containing protein 1 (Centromere protein 33) (CENP-33) (Origin recognition complex-associated protein) (ORC-associated protein) (ORCA)	LRWD1	0.9	14.22	4.328	1.391	1
917	Q9Y333	LSM2_HUMAN	U6 snRNA-associated Sm-like protein LSm2 (Protein G7b) (Small nuclear ribonuclear protein D homolog) (snRNP core Sm-like protein Sm-x5)	LSM2	0.9	27.37	20	20	1
918	V9GZ56	V9GZ56_HUMAN	U6 snRNA-associated Sm-like protein LSm4 (Fragment)	LSM4	2.07	26.05	10.08	6.723	1
919	P09960	LKHA4_HUMAN	Leukotriene A-4 hydrolase (LTA-4 hydrolase) (EC 3.3.2.6) (Leukotriene A(4) hydrolase)	LTA4H	14.36	34.37	25.2	16.69	7
920	E7ER44	E7ER44_HUMAN	Lactotransferrin	LTF	3.31	12.71	4.802	3.531	2
921	Q9Y383	LC7L2_HUMAN	Putative RNA-binding protein Luc7-like 2	LUC7L2	12.73	52.3	30.61	19.39	6
922	J3KPP4	J3KPP4_HUMAN	Cisplatin resistance-associated overexpressed protein, isoform CRA_b (Luc7-like protein 3)	LUC7L3	5.67	29.04	8.589	8.589	4
923	Q9NX58	LYAR_HUMAN	Cell growth-regulating nucleolar protein	LYAR	5.44	32.72	14.25	10.82	3
924	A0A087X1K9	A0A087X1K9_HUMAN	Acyl-protein thioesterase 1	LYPLA1	5.44	63.86	38.55	30.72	3
925	O95372	LYPA2_HUMAN	Acyl-protein thioesterase 2 (APT-2) (EC 3.1.2.-) (Lysophospholipase II) (LPL-II) (LysoPLA II)	LYPLA2	4.01	28.57	19.05	19.05	2
926	Q8WZA0	LZIC_HUMAN	Protein LZIC (Leucine zipper and CTNNBIP1 domain-containing protein) (Leucine zipper and ICAT homologous domain-containing protein)	LZIC	0.79	33.16	11.58	11.58	1
927	P20645	MPRD_HUMAN	Cation-dependent mannose-6-phosphate receptor (CD Man-6-P receptor) (CD-MPR) (46 kDa mannose 6-phosphate receptor) (MPR 46)	M6PR	3.33	31.05	24.19	11.55	3
928	H0Y390	H0Y390_HUMAN	Microtubule-actin cross-linking factor 1, isoforms 1/2/3/5 (Fragment)	MACF1	5.73	17.41	2.751	1.804	4
929	Q9BQ69	MACD1_HUMAN	O-acetyl-ADP-ribose deacetylase MACROD1 (EC 3.2.2.-) (EC 3.5.1.-) (MACRO domain-containing protein 1) (Protein LRP16) ([Protein ADP-ribosylglutamate] hydrolase)	MACROD1	6.34	59.08	24	20.92	3
930	F5H6P7	F5H6P7_HUMAN	Protein mago nashi homolog 2	MAGOHB	1.64	26.47	19.61	19.61	1
931	Q9BXY0	MAK16_HUMAN	Protein MAK16 homolog (NNP78) (Protein RBM13)	MAK16	4.6	20.67	17	17	3
932	H0YG20	H0YG20_HUMAN	alpha-1,2-Mannosidase (EC 3.2.1.-)	MAN1B1	1.21	5.036	1.151	1.151	2
933	A8K878	A8K878_HUMAN	Mesencephalic astrocyte-derived neurotrophic factor (cDNA FLJ77177, highly similar to Homo sapiens arginine-rich, mutated in early stage tumors (ARMET), mRNA)	MANF	13.48	74.59	50.81	45.41	8
934	Q02750	MP2K1_HUMAN	Dual specificity mitogen-activated protein kinase kinase 1 (MAP kinase kinase 1) (MAPKK 1) (MKK1) (EC 2.7.12.2) (ERK activator kinase 1) (MAPK/ERK kinase 1) (MEK 1)	MAP2K1	4.16	18.32	10.94	10.94	3
935	P27816	MAP4_HUMAN	Microtubule-associated protein 4 (MAP-4)	MAP4	12.05	26.56	15.1	8.16	5
936	P28482	MK01_HUMAN	Mitogen-activated protein kinase 1 (MAP kinase 1) (MAPK 1) (EC 2.7.11.24) (ERT1) (Extracellular signal-regulated kinase 2) (ERK-2) (MAP kinase isoform p42) (p42-MAPK) (Mitogen-activated protein kinase 2) (MAP kinase 2) (MAPK 2)	MAPK1	2.72	23.06	7.5	7.5	2
937	Q15691	MARE1_HUMAN	Microtubule-associated protein RP/EB family member 1 (APC-binding protein EB1) (End-binding protein 1) (EB1)	MAPRE1	11.72	54.1	42.91	42.54	7
938	P49006	MRP_HUMAN	MARCKS-related protein (MARCKS-like protein 1) (Macrophage myristoylated alanine-rich C kinase substrate) (Mac-MARCKS) (MacMARCKS)	MARCKSL1	3.32	38.97	14.36	14.36	2
939	P56192	SYMC_HUMAN	Methionine--tRNA ligase, cytoplasmic (EC 6.1.1.10) (Methionyl-tRNA synthetase) (MetRS)	MARS	28.22	39	31.67	27	15
940	Q96GW9	SYMM_HUMAN	Methionine--tRNA ligase, mitochondrial (EC 6.1.1.10) (Methionyl-tRNA synthetase 2) (Mitochondrial methionyl-tRNA synthetase) (MtMetRS)	MARS2	1.68	13.49	6.239	3.541	2
941	P31153	METK2_HUMAN	S-adenosylmethionine synthase isoform type-2 (AdoMet synthase 2) (EC 2.5.1.6) (Methionine adenosyltransferase 2) (MAT 2) (Methionine adenosyltransferase II) (MAT-II)	MAT2A	14.42	32.66	32.66	19.24	7
942	Q9NZL9	MAT2B_HUMAN	Methionine adenosyltransferase 2 subunit beta (Methionine adenosyltransferase II beta) (MAT II beta) (Putative dTDP-4-keto-6-deoxy-D-glucose 4-reductase)	MAT2B	2.88	32.34	15.27	10.18	2
943	A8MXP9	A8MXP9_HUMAN	Matrin-3	MATR3	44.48	45.25	34.08	30.5	24
944	Q7Z434	MAVS_HUMAN	Mitochondrial antiviral-signaling protein (MAVS) (CARD adapter inducing interferon beta) (Cardif) (Interferon beta promoter stimulator protein 1) (IPS-1) (Putative NF-kappa-B-activating protein 031N) (Virus-induced-signaling adapter) (VISA)	MAVS	1.45	9.259	2.593	2.593	1
945	O95983	MBD3_HUMAN	Methyl-CpG-binding domain protein 3 (Methyl-CpG-binding protein MBD3)	MBD3	4.65	10.31	10.31	10.31	3
946	C9JP00	C9JP00_HUMAN	Muscleblind-like protein 1	MBNL1	4.07	36.49	13.79	13.79	2
947	Q9HCC0	MCCB_HUMAN	Methylcrotonoyl-CoA carboxylase beta chain, mitochondrial (MCCase subunit beta) (EC 6.4.1.4) (3-methylcrotonyl-CoA carboxylase 2) (3-methylcrotonyl-CoA carboxylase non-biotin-containing subunit) (3-methylcrotonyl-CoA:carbon dioxide ligase subunit beta)	MCCC2	13.18	39.43	25.04	20.25	7
948	P49736	MCM2_HUMAN	DNA replication licensing factor MCM2 (EC 3.6.4.12) (Minichromosome maintenance protein 2 homolog) (Nuclear protein BM28)	MCM2	22.64	27.65	20.58	18.58	13
949	P25205	MCM3_HUMAN	DNA replication licensing factor MCM3 (EC 3.6.4.12) (DNA polymerase alpha holoenzyme-associated protein P1) (P1-MCM3) (RLF subunit beta) (p102)	MCM3	27.84	39.6	25.25	20.42	13
950	P33991	MCM4_HUMAN	DNA replication licensing factor MCM4 (EC 3.6.4.12) (CDC21 homolog) (P1-CDC21)	MCM4	29.28	49.83	31.98	27.35	15
951	P33992	MCM5_HUMAN	DNA replication licensing factor MCM5 (EC 3.6.4.12) (CDC46 homolog) (P1-CDC46)	MCM5	16.94	34.6	23.43	18.26	10
952	Q14566	MCM6_HUMAN	DNA replication licensing factor MCM6 (EC 3.6.4.12) (p105MCM)	MCM6	20.12	31.79	19.73	17.42	10
953	P33993	MCM7_HUMAN	DNA replication licensing factor MCM7 (EC 3.6.4.12) (CDC47 homolog) (P1.1-MCM3)	MCM7	26.08	52.02	28.37	25.45	15
954	Q9BTE3	MCMBP_HUMAN	Mini-chromosome maintenance complex-binding protein (MCM-BP) (MCM-binding protein)	MCMBP	0.7	9.657	5.14	1.713	1
955	Q9ULC4	MCTS1_HUMAN	Malignant T-cell-amplified sequence 1 (MCT-1) (Multiple copies T-cell malignancies)	MCTS1	2.26	40.88	40.88	9.392	1
956	Q8NE86	MCU_HUMAN	Calcium uniporter protein, mitochondrial (HsMCU) (Coiled-coil domain-containing protein 109A)	MCU	0.73	10.83	8.262	5.413	1
957	Q14676	MDC1_HUMAN	Mediator of DNA damage checkpoint protein 1 (Nuclear factor with BRCT domains 1)	MDC1	4.14	11.82	2.585	1.628	2
958	P40925	MDHC_HUMAN	Malate dehydrogenase, cytoplasmic (EC 1.1.1.37) (Cytosolic malate dehydrogenase) (Diiodophenylpyruvate reductase) (EC 1.1.1.96)	MDH1	10.09	27.84	21.86	21.86	6
959	P40926	MDHM_HUMAN	Malate dehydrogenase, mitochondrial (EC 1.1.1.37)	MDH2	38.91	76.33	76.33	76.33	27
960	A0A1W2PR68	A0A1W2PR68_HUMAN	Malic enzyme	ME2	1.43	13.21	3.396	1.509	1
961	Q14696	MESD_HUMAN	LDLR chaperone MESD (Mesoderm development candidate 2) (Mesoderm development protein) (Renal carcinoma antigen NY-REN-61)	MESDC2	1.3	19.66	7.265	7.265	1
962	Q9GZY8	MFF_HUMAN	Mitochondrial fission factor	MFF	2	21.05	7.895	7.895	1
963	Q5VV87	Q5VV87_HUMAN	Microsomal glutathione S-transferase 3	MGST3	0.96	17.83	10.08	10.08	1
964	Q5XKP0	MIC13_HUMAN	MICOS complex subunit MIC13 (Protein P117)	MIC13	2.81	50.85	44.07	44.07	2
965	P14174	MIF_HUMAN	Macrophage migration inhibitory factor (MIF) (EC 5.3.2.1) (Glycosylation-inhibiting factor) (GIF) (L-dopachrome isomerase) (L-dopachrome tautomerase) (EC 5.3.3.12) (Phenylpyruvate tautomerase)	MIF	7.2	86.96	83.48	83.48	11
966	Q9UNW1	MINP1_HUMAN	Multiple inositol polyphosphate phosphatase 1 (EC 3.1.3.62) (2,3-bisphosphoglycerate 3-phosphatase) (2,3-BPG phosphatase) (EC 3.1.3.80) (Inositol (1,3,4,5)-tetrakisphosphate 3-phosphatase) (Ins(1,3,4,5)P(4) 3-phosphatase)	MINPP1	4	19.71	10.06	10.06	2
967	Q99797	MIPEP_HUMAN	Mitochondrial intermediate peptidase (MIP) (EC 3.4.24.59)	MIPEP	1.63	15.85	4.067	1.262	1
968	P46013	KI67_HUMAN	Proliferation marker protein Ki-67 (Antigen identified by monoclonal antibody Ki-67) (Antigen KI-67) (Antigen Ki67)	MKI67	16.73	24.02	9.029	6.112	13
969	Q14165	MLEC_HUMAN	Malectin	MLEC	2.78	28.77	12.33	4.452	1
970	Q15773	MLF2_HUMAN	Myeloid leukemia factor 2 (Myelodysplasia-myeloid leukemia factor 2)	MLF2	1.97	12.1	12.1	7.258	1
971	Q13015	AF1Q_HUMAN	Protein AF1q	MLLT11	3.08	41.11	41.11	41.11	2
972	S4R3P5	S4R3P5_HUMAN	Cob(I)yrinic acid a,c-diamide adenosyltransferase, mitochondrial	MMAB	0.77	5.051	5.051	5.051	1
973	Q96T76	MMS19_HUMAN	MMS19 nucleotide excision repair protein homolog (hMMS19) (MET18 homolog) (MMS19-like protein)	MMS19	4.55	16.21	5.922	4.078	3
974	Q9H8S9	MOB1A_HUMAN	MOB kinase activator 1A (Mob1 alpha) (Mob1A) (Mob1 homolog 1B) (Mps one binder kinase activator-like 1B)	MOB1A	0.99	10.65	5.093	5.093	1
975	J3QW43	J3QW43_HUMAN	Mannose-P-dolichol utilization defect 1 protein	MPDU1	1.42	17.71	12.5	5.208	1
976	O75970	MPDZ_HUMAN	Multiple PDZ domain protein (Multi-PDZ domain protein 1)	MPDZ	0.77	6.377	0.4348	0.4348	1
977	B8ZZG1	B8ZZG1_HUMAN	MAGUK p55 subfamily member 6 (Membrane protein, palmitoylated 6 (MAGUK p55 subfamily member 6), isoform CRA_a)	MPP6	0.73	9.346	2.336	2.336	1
978	P25325	THTM_HUMAN	3-mercaptopyruvate sulfurtransferase (MST) (EC 2.8.1.2)	MPST	10.52	31.99	27.61	24.58	5
979	F8W7U8	F8W7U8_HUMAN	Double-strand break repair protein MRE11	MRE11	1.73	26.87	7.355	1.839	1
980	Q9NV56	MRGBP_HUMAN	MRG/MORF4L-binding protein (MRG-binding protein) (Up-regulated in colon cancer 4) (Urcc4)	MRGBP	2.05	18.14	9.804	6.373	1
981	Q9HC36	MRM3_HUMAN	rRNA methyltransferase 3, mitochondrial (EC 2.1.1.-) (16S rRNA (guanosine(1370)-2'-O)-methyltransferase) (16S rRNA [Gm1370] 2'-O-methyltransferase) (RNA methyltransferase-like protein 1)	MRM3	2.27	22.62	11.67	6.429	1
982	Q9BYD6	RM01_HUMAN	39S ribosomal protein L1, mitochondrial (L1mt) (MRP-L1) (Mitochondrial large ribosomal subunit protein uL1m)	MRPL1	2.68	31.38	11.08	11.08	4
983	Q7Z7H8	RM10_HUMAN	39S ribosomal protein L10, mitochondrial (L10mt) (MRP-L10) (39S ribosomal protein L8, mitochondrial) (L8mt) (MRP-L8) (Mitochondrial large ribosomal subunit protein uL10m)	MRPL10	2	9.579	7.28	7.28	1
984	Q9Y3B7	RM11_HUMAN	39S ribosomal protein L11, mitochondrial (L11mt) (MRP-L11) (Mitochondrial large ribosomal subunit protein uL11m)	MRPL11	3.17	35.42	14.58	14.58	2
985	P52815	RM12_HUMAN	39S ribosomal protein L12, mitochondrial (L12mt) (MRP-L12) (5c5-2) (Mitochondrial large ribosomal subunit protein bL12m)	MRPL12	2	47.98	47.98	47.98	9
986	Q9BYD1	RM13_HUMAN	39S ribosomal protein L13, mitochondrial (L13mt) (MRP-L13) (Mitochondrial large ribosomal subunit protein uL13m)	MRPL13	4.31	53.37	22.47	16.85	2
987	Q6P1L8	RM14_HUMAN	39S ribosomal protein L14, mitochondrial (L14mt) (MRP-L14) (39S ribosomal protein L32, mitochondrial) (L32mt) (MRP-L32) (Mitochondrial large ribosomal subunit protein uL14m)	MRPL14	2	17.24	6.207	6.207	1
988	Q9P015	RM15_HUMAN	39S ribosomal protein L15, mitochondrial (L15mt) (MRP-L15) (Mitochondrial large ribosomal subunit protein uL15m)	MRPL15	6.73	41.22	22.64	15.2	4
989	Q9NX20	RM16_HUMAN	39S ribosomal protein L16, mitochondrial (L16mt) (MRP-L16) (Mitochondrial large ribosomal subunit protein uL16m)	MRPL16	2.47	11.16	11.16	11.16	2
990	Q9NRX2	RM17_HUMAN	39S ribosomal protein L17, mitochondrial (L17mt) (MRP-L17) (LYST-interacting protein 2) (Mitochondrial large ribosomal subunit protein bL17m)	MRPL17	4.28	42.29	20	15.43	2
991	P49406	RM19_HUMAN	39S ribosomal protein L19, mitochondrial (L19mt) (MRP-L19) (39S ribosomal protein L15, mitochondrial) (L15mt) (MRP-L15) (Mitochondrial large ribosomal subunit protein bL19m)	MRPL19	3.38	33.56	10.27	7.877	2
992	Q7Z2W9	RM21_HUMAN	39S ribosomal protein L21, mitochondrial (L21mt) (MRP-L21) (Mitochondrial large ribosomal subunit protein bL21m)	MRPL21	1.02	20.49	5.366	5.366	1
993	Q16540	RM23_HUMAN	39S ribosomal protein L23, mitochondrial (L23mt) (MRP-L23) (L23 mitochondrial-related protein) (Mitochondrial large ribosomal subunit protein uL23m) (Ribosomal protein L23-like)	MRPL23	4.19	62.75	30.72	30.72	3
994	Q9BYC8	RM32_HUMAN	39S ribosomal protein L32, mitochondrial (L32mt) (MRP-L32) (Mitochondrial large ribosomal subunit protein bL32m)	MRPL32	0.76	12.23	12.23	12.23	1
995	Q96DV4	RM38_HUMAN	39S ribosomal protein L38, mitochondrial (L38mt) (MRP-L38) (Mitochondrial large ribosomal subunit protein mL38)	MRPL38	2.03	22.37	8.684	1.842	1
996	C9JG87	C9JG87_HUMAN	39S ribosomal protein L39, mitochondrial (Fragment)	MRPL39	2.02	16.16	3.704	3.704	1
997	X6RAY8	X6RAY8_HUMAN	39S ribosomal protein L4, mitochondrial	MRPL4	3.39	26.89	12.04	9.804	2
998	Q9H9J2	RM44_HUMAN	39S ribosomal protein L44, mitochondrial (L44mt) (MRP-L44) (EC 3.1.26.-) (Mitochondrial large ribosomal subunit protein mL44)	MRPL44	2.83	37.95	12.35	8.434	2
999	A0A0G2JMS5	A0A0G2JMS5_HUMAN	39S ribosomal protein L45, mitochondrial	MRPL45	1.01	13.28	3.906	3.906	1
1000	Q9H2W6	RM46_HUMAN	39S ribosomal protein L46, mitochondrial (L46mt) (MRP-L46) (Mitochondrial large ribosomal subunit protein mL46) (P2ECSL)	MRPL46	4.32	31.54	20.07	17.56	2
1001	Q9HD33	RM47_HUMAN	39S ribosomal protein L47, mitochondrial (L47mt) (MRP-L47) (Mitochondrial large ribosomal subunit protein uL29m) (Nasopharyngeal carcinoma metastasis-related protein 1)	MRPL47	1.77	15.6	11.2	4.8	1
1002	Q13405	RM49_HUMAN	39S ribosomal protein L49, mitochondrial (L49mt) (MRP-L49) (Mitochondrial large ribosomal subunit protein mL49) (Neighbor of FAU) (NOF) (Protein NOF1)	MRPL49	4	22.29	15.66	15.66	2
1003	Q8N5N7	RM50_HUMAN	39S ribosomal protein L50, mitochondrial (L50mt) (MRP-L50) (Mitochondrial large ribosomal subunit protein mL50)	MRPL50	2	12.03	12.03	12.03	2
1004	Q96EL3	RM53_HUMAN	39S ribosomal protein L53, mitochondrial (L53mt) (MRP-L53) (Mitochondrial large ribosomal subunit protein mL53)	MRPL53	2	35.71	11.61	11.61	1
1005	Q6P161	RM54_HUMAN	39S ribosomal protein L54, mitochondrial (L54mt) (MRP-L54) (Mitochondrial large ribosomal subunit protein mL54)	MRPL54	1.1	26.09	18.84	18.84	1
1006	J3KS15	J3KS15_HUMAN	Peptidyl-tRNA hydrolase ICT1, mitochondrial (Fragment)	MRPL58	0.83	14.06	7.292	7.292	1
1007	O60783	RT14_HUMAN	28S ribosomal protein S14, mitochondrial (MRP-S14) (S14mt) (Mitochondrial small ribosomal subunit protein uS14m)	MRPS14	1.14	29.69	11.72	11.72	1
1008	A6ND22	A6ND22_HUMAN	28S ribosomal protein S16, mitochondrial	MRPS16	0.71	33.33	18.18	18.18	1
1009	G5E9V5	G5E9V5_HUMAN	28S ribosomal protein S22, mitochondrial (Mitochondrial ribosomal protein S22, isoform CRA_a)	MRPS22	6.6	42.34	31.48	16.43	4
1010	Q9Y3D9	RT23_HUMAN	28S ribosomal protein S23, mitochondrial (MRP-S23) (S23mt) (Mitochondrial small ribosomal subunit protein mS23)	MRPS23	2.66	33.16	15.79	15.79	3
1011	Q92552	RT27_HUMAN	28S ribosomal protein S27, mitochondrial (MRP-S27) (S27mt) (Mitochondrial small ribosomal subunit protein mS27)	MRPS27	5.6	26.33	11.35	11.35	3
1012	Q9Y2Q9	RT28_HUMAN	28S ribosomal protein S28, mitochondrial (MRP-S28) (S28mt) (28S ribosomal protein S35, mitochondrial) (MRP-S35) (S35mt) (Mitochondrial small ribosomal subunit protein bS1m)	MRPS28	2.29	28.88	18.72	18.72	3
1013	Q9NP92	RT30_HUMAN	39S ribosomal protein S30, mitochondrial (MRP-S30) (S30mt) (Mitochondrial large ribosomal subunit protein mL65) (Mitochondrial large ribosomal subunit protein mS30) (Programmed cell death protein 9)	MRPS30	2	9.567	4.556	4.556	1
1014	C9JJ19	C9JJ19_HUMAN	28S ribosomal protein S34, mitochondrial	MRPS34	2.56	15.56	15.56	8.444	1
1015	P82673	RT35_HUMAN	28S ribosomal protein S35, mitochondrial (MRP-S35) (S35mt) (28S ribosomal protein S28, mitochondrial) (MRP-S28) (S28mt) (Mitochondrial small ribosomal subunit protein mS35)	MRPS35	0.95	12.38	3.096	3.096	1
1016	P82932	RT06_HUMAN	28S ribosomal protein S6, mitochondrial (MRP-S6) (S6mt) (Mitochondrial small ribosomal subunit protein bS6m)	MRPS6	2.31	32	25.6	19.2	1
1017	J3QLS3	J3QLS3_HUMAN	28S ribosomal protein S7, mitochondrial	MRPS7	1.7	47.23	12.92	8.856	2
1018	P82933	RT09_HUMAN	28S ribosomal protein S9, mitochondrial (MRP-S9) (S9mt) (Mitochondrial small ribosomal subunit protein uS9m)	MRPS9	2.22	17.68	5.808	3.283	1
1019	Q96E11	RRFM_HUMAN	Ribosome-recycling factor, mitochondrial (RRF) (Ribosome-releasing factor, mitochondrial)	MRRF	2.02	25.95	8.015	8.015	1
1020	Q9UKD2	MRT4_HUMAN	mRNA turnover protein 4 homolog (Ribosome assembly factor MRTO4)	MRTO4	8.04	37.66	35.56	24.27	4
1021	E9PHA6	E9PHA6_HUMAN	DNA mismatch repair protein	MSH2	6.58	21.17	6.623	5.646	4
1022	P52701	MSH6_HUMAN	DNA mismatch repair protein Msh6 (hMSH6) (G/T mismatch-binding protein) (GTBP) (GTMBP) (MutS protein homolog 6) (MutS-alpha 160 kDa subunit) (p160)	MSH6	6.63	15.22	7.279	3.235	4
1023	B4DHE8	B4DHE8_HUMAN	RNA-binding protein Musashi homolog 2 (cDNA FLJ56904, highly similar to RNA-binding protein Musashi homolog 2)	MSI2	2.01	26.85	4.63	4.63	1
1024	P26038	MOES_HUMAN	Moesin (Membrane-organizing extension spike protein)	MSN	32.07	69.32	45.06	36.74	22
1025	E7ESY4	E7ESY4_HUMAN	Metastasis-associated protein MTA1	MTA1	1.25	15.93	5.832	3.983	2
1026	O94776	MTA2_HUMAN	Metastasis-associated protein MTA2 (Metastasis-associated 1-like 1) (MTA1-L1 protein) (p53 target protein in deacetylase complex)	MTA2	7.52	37.13	19.31	7.485	4
1027	B4DUC8	B4DUC8_HUMAN	S-methyl-5'-thioadenosine phosphorylase (EC 2.4.2.28) (5'-methylthioadenosine phosphorylase) (MTA phosphorylase) (MTAP) (MTAPase)	MTAP	6.96	39.33	23	23	4
1028	E9PIE4	E9PIE4_HUMAN	Mitochondrial carrier homolog 2 (Fragment)	MTCH2	7.62	37.79	27.1	27.1	6
1029	P00403	COX2_HUMAN	Cytochrome c oxidase subunit 2 (Cytochrome c oxidase polypeptide II)	MT-CO2	4.81	17.62	17.62	17.62	3
1030	Q86UE4	LYRIC_HUMAN	Protein LYRIC (3D3/LYRIC) (Astrocyte elevated gene-1 protein) (AEG-1) (Lysine-rich CEACAM1 co-isolated protein) (Metadherin) (Metastasis adhesion protein)	MTDH	3.36	19.59	8.935	6.701	3
1031	Q9UDX5	MTFP1_HUMAN	Mitochondrial fission process protein 1 (Mitochondrial 18 kDa protein) (MTP18)	MTFP1	0.69	16.87	7.831	7.831	1
1032	F5H2F4	F5H2F4_HUMAN	C-1-tetrahydrofolate synthase, cytoplasmic	MTHFD1	42.27	44.41	35.78	28.73	20
1033	B7ZM99	B7ZM99_HUMAN	MTHFD1L protein (Methylenetetrahydrofolate dehydrogenase (NADP+ dependent) 1-like) (Monofunctional C1-tetrahydrofolate synthase, mitochondrial)	MTHFD1L	14.09	32.89	16.24	9.806	8
1034	P13995	MTDC_HUMAN	Bifunctional methylenetetrahydrofolate dehydrogenase/cyclohydrolase, mitochondrial [Includes: NAD-dependent methylenetetrahydrofolate dehydrogenase (EC 1.5.1.15); Methenyltetrahydrofolate cyclohydrolase (EC 3.5.4.9)]	MTHFD2	6.73	32	22.29	22.29	5
1035	P42345	MTOR_HUMAN	Serine/threonine-protein kinase mTOR (EC 2.7.11.1) (FK506-binding protein 12-rapamycin complex-associated protein 1) (FKBP12-rapamycin complex-associated protein) (Mammalian target of rapamycin) (mTOR) (Mechanistic target of rapamycin) (Rapamycin and FKBP12 target 1) (Rapamycin target protein 1)	MTOR	2	8.866	0.4708	0.4708	1
1036	P58546	MTPN_HUMAN	Myotrophin (Protein V-1)	MTPN	8	66.95	66.95	66.95	5
1037	Q9UBK8	MTRR_HUMAN	Methionine synthase reductase (MSR) (EC 1.16.1.8)	MTRR	1.64	7.034	2.207	2.207	1
1038	C9JAZ1	C9JAZ1_HUMAN	Metaxin-2 (Fragment)	MTX2	5.28	32.31	25.76	25.76	3
1039	Q9BQG0	MBB1A_HUMAN	Myb-binding protein 1A	MYBBP1A	36.03	40.21	25.3	18.75	18
1040	P35580	MYH10_HUMAN	Myosin-10 (Cellular myosin heavy chain, type B) (Myosin heavy chain 10) (Myosin heavy chain, non-muscle IIb) (Non-muscle myosin heavy chain B) (NMMHC-B) (Non-muscle myosin heavy chain IIb) (NMMHC II-b) (NMMHC-IIB)	MYH10	42.69	46	27.73	24.8	38
1041	P35579	MYH9_HUMAN	Myosin-9 (Cellular myosin heavy chain, type A) (Myosin heavy chain 9) (Myosin heavy chain, non-muscle IIa) (Non-muscle myosin heavy chain A) (NMMHC-A) (Non-muscle myosin heavy chain IIa) (NMMHC II-a) (NMMHC-IIA)	MYH9	179.67	60.56	51.73	48.21	109
1042	J3QRS3	J3QRS3_HUMAN	Myosin regulatory light chain 12A (Myosin regulatory light chain MRCL3, isoform CRA_b)	MYL12A	11.25	50.28	44.63	34.46	6
1043	B7Z6Z4	B7Z6Z4_HUMAN	Myosin light polypeptide 6 (cDNA FLJ56329, highly similar to Myosin light polypeptide 6)	MYL6	14.92	50.84	45.38	45.38	11
1044	E9PDF6	E9PDF6_HUMAN	Unconventional myosin-Ib	MYO1B	10.09	27.28	14.54	8.672	6
1045	O00159	MYO1C_HUMAN	Unconventional myosin-Ic (Myosin I beta) (MMI-beta) (MMIb)	MYO1C	3.33	18.34	7.526	2.822	2
1046	Q12965	MYO1E_HUMAN	Unconventional myosin-Ie (Myosin-Ic) (Unconventional myosin 1E)	MYO1E	0.88	5.415	2.076	1.083	1
1047	Q9NZM1	MYOF_HUMAN	Myoferlin (Fer-1-like protein 3)	MYOF	25.07	27.61	14.7	8.443	12
1048	Q9BXJ9	NAA15_HUMAN	N-alpha-acetyltransferase 15, NatA auxiliary subunit (Gastric cancer antigen Ga19) (N-terminal acetyltransferase) (NMDA receptor-regulated protein 1) (Protein tubedown-1) (Tbdn100)	NAA15	2.67	19.05	4.273	1.27	1
1049	F5H2C9	F5H2C9_HUMAN	N-alpha-acetyltransferase 40	NAA40	2	9.677	9.677	9.677	1
1050	H0YHX9	H0YHX9_HUMAN	Nascent polypeptide-associated complex subunit alpha (Fragment)	NACA	9.06	38.03	34.27	32.86	6
1051	Q13564	ULA1_HUMAN	NEDD8-activating enzyme E1 regulatory subunit (Amyloid beta precursor protein-binding protein 1, 59 kDa) (APP-BP1) (Amyloid protein-binding protein 1) (Proto-oncogene protein 1)	NAE1	3.18	28.28	15.92	13.11	4
1052	P43490	NAMPT_HUMAN	Nicotinamide phosphoribosyltransferase (NAmPRTase) (Nampt) (EC 2.4.2.12) (Pre-B-cell colony-enhancing factor 1) (Pre-B cell-enhancing factor) (Visfatin)	NAMPT	4.3	28.31	17.11	8.35	2
1053	Q9NR45	SIAS_HUMAN	Sialic acid synthase (N-acetylneuraminate synthase) (EC 2.5.1.56) (N-acetylneuraminate-9-phosphate synthase) (EC 2.5.1.57) (N-acetylneuraminic acid phosphate synthase) (N-acetylneuraminic acid synthase)	NANS	7.56	38.16	24.51	15.6	4
1054	F5H4R6	F5H4R6_HUMAN	Nucleosome assembly protein 1-like 1	NAP1L1	23.09	64.23	54.31	43.08	16
1055	Q99733	NP1L4_HUMAN	Nucleosome assembly protein 1-like 4 (Nucleosome assembly protein 2) (NAP-2)	NAP1L4	11.81	50.13	29.07	24	10
1056	P54920	SNAA_HUMAN	Alpha-soluble NSF attachment protein (SNAP-alpha) (N-ethylmaleimide-sensitive factor attachment protein alpha)	NAPA	2.01	29.15	8.136	3.729	1
1057	O43776	SYNC_HUMAN	Asparagine--tRNA ligase, cytoplasmic (EC 6.1.1.22) (Asparaginyl-tRNA synthetase) (AsnRS)	NARS	11.12	28.83	19.16	15.69	6
1058	P49321	NASP_HUMAN	Nuclear autoantigenic sperm protein (NASP)	NASP	21.83	35.15	27.92	24.87	11
1059	Q9H0A0	NAT10_HUMAN	RNA cytidine acetyltransferase (EC 2.3.1.-) (18S rRNA cytosine acetyltransferase) (N-acetyltransferase 10)	NAT10	21.52	33.85	20.88	18.63	11
1060	Q8IW45	NNRD_HUMAN	ATP-dependent (S)-NAD(P)H-hydrate dehydratase (EC 4.2.1.93) (ATP-dependent NAD(P)HX dehydratase) (Carbohydrate kinase domain-containing protein) (NAD(P)HX dehydratase)	NAXD	1.5	12.1	12.1	5.476	1
1061	Q8NCW5	NNRE_HUMAN	NAD(P)H-hydrate epimerase (EC 5.1.99.6) (Apolipoprotein A-I-binding protein) (AI-BP) (NAD(P)HX epimerase) (YjeF N-terminal domain-containing protein 1) (YjeF_N1)	NAXE	2.11	28.47	10.42	4.167	1
1062	Q3LIE7	Q3LIE7_HUMAN	Delta(24)-sterol reductase (Uncharacterized protein Nbla03646) (cDNA FLJ55321, highly similar to 24-dehydrocholesterol reductase (EC 1.3.1.-)) (cDNA, FLJ79326, highly similar to 24-dehydrocholesterol reductase (EC 1.3.1.-))	Nbla03646	1.23	9.602	3.044	3.044	1
1063	P61601	NCALD_HUMAN	Neurocalcin-delta	NCALD	1.31	14.51	4.145	4.145	1
1064	Q15021	CND1_HUMAN	Condensin complex subunit 1 (Chromosome condensation-related SMC-associated protein 1) (Chromosome-associated protein D2) (hCAP-D2) (Non-SMC condensin I complex subunit D2) (XCAP-D2 homolog)	NCAPD2	8.48	18.7	11.71	5.425	5
1065	Q9BPX3	CND3_HUMAN	Condensin complex subunit 3 (Chromosome-associated protein G) (Condensin subunit CAP-G) (hCAP-G) (Melanoma antigen NY-MEL-3) (Non-SMC condensin I complex subunit G) (XCAP-G homolog)	NCAPG	0.78	15.07	1.379	1.379	1
1066	E9PHA2	E9PHA2_HUMAN	Condensin complex subunit 2	NCAPH	3.29	13.56	6.301	5.205	2
1067	Q09161	NCBP1_HUMAN	Nuclear cap-binding protein subunit 1 (80 kDa nuclear cap-binding protein) (CBP80) (NCBP 80 kDa subunit)	NCBP1	2.87	19.87	10.25	8.734	4
1068	A0A0R4J2G3	A0A0R4J2G3_HUMAN	Arylacetamide deacetylase-like 1 (Neutral cholesterol ester hydrolase 1)	NCEH1	2	23.64	3.636	3.636	1
1069	Q9Y2A7	NCKP1_HUMAN	Nck-associated protein 1 (NAP 1) (Membrane-associated protein HEM-2) (p125Nap1)	NCKAP1	2.23	10.64	4.433	1.773	1
1070	P19338	NUCL_HUMAN	Nucleolin (Protein C23)	NCL	60.71	51.41	41.69	39.01	42
1071	Q9HCD5	NCOA5_HUMAN	Nuclear receptor coactivator 5 (NCoA-5) (Coactivator independent of AF-2) (CIA)	NCOA5	2.23	20.38	6.39	3.109	1
1072	K7EQ77	K7EQ77_HUMAN	NADH dehydrogenase [ubiquinone] 1 alpha subcomplex subunit 11	NDUFA11	0.76	19.17	19.17	19.17	1
1073	Q9P0J0	NDUAD_HUMAN	NADH dehydrogenase [ubiquinone] 1 alpha subcomplex subunit 13 (Cell death regulatory protein GRIM-19) (Complex I-B16.6) (CI-B16.6) (Gene associated with retinoic and interferon-induced mortality 19 protein) (GRIM-19) (Gene associated with retinoic and IFN-induced mortality 19 protein) (NADH-ubiquinone oxidoreductase B16.6 subunit)	NDUFA13	2.32	52.78	25.69	18.75	2
1074	O43678	NDUA2_HUMAN	NADH dehydrogenase [ubiquinone] 1 alpha subcomplex subunit 2 (Complex I-B8) (CI-B8) (NADH-ubiquinone oxidoreductase B8 subunit)	NDUFA2	1.41	31.31	21.21	21.21	1
1075	O00483	NDUA4_HUMAN	Cytochrome c oxidase subunit NDUFA4 (Complex I-MLRQ) (CI-MLRQ) (NADH-ubiquinone oxidoreductase MLRQ subunit)	NDUFA4	1.63	27.16	27.16	27.16	2
1076	H7BYD0	H7BYD0_HUMAN	NADH dehydrogenase [ubiquinone] 1 alpha subcomplex subunit 5 (Fragment)	NDUFA5	4.01	55.36	46.43	32.14	2
1077	A0A0C4DGS0	A0A0C4DGS0_HUMAN	NADH dehydrogenase [ubiquinone] 1 alpha subcomplex subunit 6	NDUFA6	5.59	37.5	31.25	31.25	3
1078	P51970	NDUA8_HUMAN	NADH dehydrogenase [ubiquinone] 1 alpha subcomplex subunit 8 (Complex I-19kD) (CI-19kD) (Complex I-PGIV) (CI-PGIV) (NADH-ubiquinone oxidoreductase 19 kDa subunit)	NDUFA8	6.05	34.3	30.81	30.81	3
1079	Q16795	NDUA9_HUMAN	NADH dehydrogenase [ubiquinone] 1 alpha subcomplex subunit 9, mitochondrial (Complex I-39kD) (CI-39kD) (NADH-ubiquinone oxidoreductase 39 kDa subunit)	NDUFA9	8.03	46.15	32.36	16.45	4
1080	O14561	ACPM_HUMAN	Acyl carrier protein, mitochondrial (ACP) (CI-SDAP) (NADH-ubiquinone oxidoreductase 9.6 kDa subunit)	NDUFAB1	5.27	21.15	21.15	21.15	3
1081	Q8N183	NDUF2_HUMAN	NADH dehydrogenase [ubiquinone] 1 alpha subcomplex assembly factor 2 (B17.2-like) (B17.2L) (Mimitin) (Myc-induced mitochondrial protein) (MMTN) (NDUFA12-like protein)	NDUFAF2	1.38	34.32	27.22	9.467	1
1082	O96000	NDUBA_HUMAN	NADH dehydrogenase [ubiquinone] 1 beta subcomplex subunit 10 (Complex I-PDSW) (CI-PDSW) (NADH-ubiquinone oxidoreductase PDSW subunit)	NDUFB10	4.1	37.21	23.26	16.86	2
1083	O95168	NDUB4_HUMAN	NADH dehydrogenase [ubiquinone] 1 beta subcomplex subunit 4 (Complex I-B15) (CI-B15) (NADH-ubiquinone oxidoreductase B15 subunit)	NDUFB4	1.08	17.05	7.752	7.752	1
1084	P28331	NDUS1_HUMAN	NADH-ubiquinone oxidoreductase 75 kDa subunit, mitochondrial (EC 1.6.5.3) (EC 1.6.99.3) (Complex I-75kD) (CI-75kD)	NDUFS1	13.28	28.61	18.57	16.78	7
1085	O75306	NDUS2_HUMAN	NADH dehydrogenase [ubiquinone] iron-sulfur protein 2, mitochondrial (EC 1.6.5.3) (EC 1.6.99.3) (Complex I-49kD) (CI-49kD) (NADH-ubiquinone oxidoreductase 49 kDa subunit)	NDUFS2	1.86	17.71	13.61	8.639	2
1086	O75489	NDUS3_HUMAN	NADH dehydrogenase [ubiquinone] iron-sulfur protein 3, mitochondrial (EC 1.6.5.3) (EC 1.6.99.3) (Complex I-30kD) (CI-30kD) (NADH-ubiquinone oxidoreductase 30 kDa subunit)	NDUFS3	9.11	35.61	23.48	20.45	4
1087	O75380	NDUS6_HUMAN	NADH dehydrogenase [ubiquinone] iron-sulfur protein 6, mitochondrial (Complex I-13kD-A) (CI-13kD-A) (NADH-ubiquinone oxidoreductase 13 kDa-A subunit)	NDUFS6	0.9	29.03	9.677	9.677	1
1088	F5H5N1	F5H5N1_HUMAN	NADH dehydrogenase [ubiquinone] iron-sulfur protein 7, mitochondrial	NDUFS7	1.8	4.945	4.945	4.945	1
1089	E9PPW7	E9PPW7_HUMAN	NADH dehydrogenase [ubiquinone] iron-sulfur protein 8, mitochondrial (Fragment)	NDUFS8	2.92	20.65	14.67	14.67	2
1090	P49821	NDUV1_HUMAN	NADH dehydrogenase [ubiquinone] flavoprotein 1, mitochondrial (EC 1.6.5.3) (EC 1.6.99.3) (Complex I-51kD) (CI-51kD) (NADH dehydrogenase flavoprotein 1) (NADH-ubiquinone oxidoreductase 51 kDa subunit)	NDUFV1	7.56	36.64	16.38	16.38	4
1091	E7EPT4	E7EPT4_HUMAN	NADH dehydrogenase [ubiquinone] flavoprotein 2, mitochondrial	NDUFV2	2.16	32.14	21.43	9.127	2
1092	O76041	NEBL_HUMAN	Nebulette (Actin-binding Z-disk protein)	NEBL	0.81	19.03	2.564	1.578	1
1093	Q96PU5	NED4L_HUMAN	E3 ubiquitin-protein ligase NEDD4-like (EC 2.3.2.26) (HECT-type E3 ubiquitin transferase NED4L) (NEDD4.2) (Nedd4-2)	NEDD4L	2	11.9	1.026	1.026	1
1094	E9PL57	E9PL57_HUMAN	NEDD8-MDP1 readthrough (Fragment)	NEDD8-MDP1	4	23.53	12.35	12.35	2
1095	X6RLT1	X6RLT1_HUMAN	Negative elongation factor C/D (Fragment)	NELFCD	3.33	12.65	6.745	5.059	2
1096	P48681	NEST_HUMAN	Nestin	NES	47.05	36.27	23.26	20.17	24
1097	Q9UMS0	NFU1_HUMAN	NFU1 iron-sulfur cluster scaffold homolog, mitochondrial (HIRA-interacting protein 5)	NFU1	0.86	11.42	11.42	11.42	2
1098	F8VSL3	F8VSL3_HUMAN	Nuclear transcription factor Y subunit beta (Fragment)	NFYB	2	16.03	16.03	16.03	1
1099	D6RCB9	D6RCB9_HUMAN	H/ACA ribonucleoprotein complex subunit 2 (Fragment)	NHP2	2.47	45.93	40	14.07	1
1100	Q9BYG3	MK67I_HUMAN	MKI67 FHA domain-interacting nucleolar phosphoprotein (Nucleolar phosphoprotein Nopp34) (Nucleolar protein interacting with the FHA domain of pKI-67) (hNIFK)	NIFK	4.93	34.47	22.18	18.77	4
1101	Q9Y221	NIP7_HUMAN	60S ribosome subunit biogenesis protein NIP7 homolog (KD93)	NIP7	4.24	50	38.33	22.22	2
1102	Q9BPW8	NIPS1_HUMAN	Protein NipSnap homolog 1 (NipSnap1)	NIPSNAP1	7.03	26.41	23.24	23.24	4
1103	O75323	NIPS2_HUMAN	Protein NipSnap homolog 2 (NipSnap2) (Glioblastoma-amplified sequence)	NIPSNAP2	5.28	37.41	25.17	22.03	5
1104	Q969G9	NKD1_HUMAN	Protein naked cuticle homolog 1 (Naked-1) (hNkd) (hNkd1)	NKD1	1.79	11.7	3.191	3.191	1
1105	P15531	NDKA_HUMAN	Nucleoside diphosphate kinase A (NDK A) (NDP kinase A) (EC 2.7.4.6) (Granzyme A-activated DNase) (GAAD) (Metastasis inhibition factor nm23) (NM23-H1) (Tumor metastatic process-associated protein)	NME1	2.9	88.16	86.18	75	11
1106	Q32Q12	Q32Q12_HUMAN	Nucleoside diphosphate kinase (EC 2.7.4.6)	NME1-NME2	23.58	75.34	70.89	61.64	14
1107	P30419	NMT1_HUMAN	Glycylpeptide N-tetradecanoyltransferase 1 (EC 2.3.1.97) (Myristoyl-CoA:protein N-myristoyltransferase 1) (NMT 1) (Type I N-myristoyltransferase) (Peptide N-myristoyltransferase 1)	NMT1	10.56	25.2	18.95	18.55	6
1108	Q13423	NNTM_HUMAN	NAD(P) transhydrogenase, mitochondrial (EC 1.6.1.2) (Nicotinamide nucleotide transhydrogenase) (Pyridine nucleotide transhydrogenase)	NNT	6.83	15.93	8.471	4.236	3
1109	Q9ULX3	NOB1_HUMAN	RNA-binding protein NOB1 (Phosphorylation regulatory protein HP-10) (Protein ART-4)	NOB1	13.53	30.58	20.63	18.2	7
1110	Q9Y3T9	NOC2L_HUMAN	Nucleolar complex protein 2 homolog (Protein NOC2 homolog) (NOC2-like protein) (Novel INHAT repressor)	NOC2L	2.06	13.35	2.937	1.335	1
1111	Q8WTT2	NOC3L_HUMAN	Nucleolar complex protein 3 homolog (NOC3 protein homolog) (Factor for adipocyte differentiation 24) (NOC3-like protein) (Nucleolar complex-associated protein 3-like protein)	NOC3L	4.89	14.12	7.5	5	3
1112	Q9BVI4	NOC4L_HUMAN	Nucleolar complex protein 4 homolog (NOC4 protein homolog) (NOC4-like protein) (Nucleolar complex-associated protein 4-like protein)	NOC4L	3.71	26.94	14.53	8.527	3
1113	Q9H8H0	NOL11_HUMAN	Nucleolar protein 11	NOL11	2.15	16.41	3.894	2.643	2
1114	H3BUP2	H3BUP2_HUMAN	Nucleolar protein 3 (Fragment)	NOL3	3.23	38.51	32.76	21.84	2
1115	Q9H6R4	NOL6_HUMAN	Nucleolar protein 6 (Nucleolar RNA-associated protein) (Nrap)	NOL6	5.07	16.75	6.195	4.276	3
1116	Q5SY16	NOL9_HUMAN	Polynucleotide 5'-hydroxyl-kinase NOL9 (EC 2.7.1.-) (Nucleolar protein 9)	NOL9	1.81	9.259	2.564	2.564	1
1117	A0A0A0MRM9	A0A0A0MRM9_HUMAN	Nucleolar and coiled-body phosphoprotein 1 (Fragment)	NOLC1	13.02	23.45	14.69	11.86	7
1118	S4R341	S4R341_HUMAN	Nucleolar and coiled-body phosphoprotein 1	NOLC1	2	68.49	68.49	68.49	4
1119	Q15233	NONO_HUMAN	Non-POU domain-containing octamer-binding protein (NonO protein) (54 kDa nuclear RNA- and DNA-binding protein) (55 kDa nuclear protein) (DNA-binding p52/p100 complex, 52 kDa subunit) (NMT55) (p54(nrb)) (p54nrb)	NONO	22.19	53.93	42.25	34.61	18
1120	P78316	NOP14_HUMAN	Nucleolar protein 14 (Nucleolar complex protein 14)	NOP14	2.44	9.918	5.018	2.684	2
1121	D6RIC3	D6RIC3_HUMAN	Nucleolar protein 16	NOP16	4.07	51.33	26	21.33	2
1122	P46087	NOP2_HUMAN	Probable 28S rRNA (cytosine(4447)-C(5))-methyltransferase (EC 2.1.1.-) (Nucleolar protein 1) (Nucleolar protein 2 homolog) (Proliferating-cell nucleolar antigen p120) (Proliferation-associated nucleolar protein p120)	NOP2	25.75	34.11	25.37	22.66	14
1123	Q9NZM5	NOP53_HUMAN	Ribosome biogenesis protein NOP53 (Glioma tumor suppressor candidate region gene 2 protein) (Protein interacting with carboxyl terminus 1) (PICT-1) (p60)	NOP53	2.01	9.414	3.766	3.766	1
1124	O00567	NOP56_HUMAN	Nucleolar protein 56 (Nucleolar protein 5A)	NOP56	24.97	46.63	32.66	31.14	12
1125	Q9Y2X3	NOP58_HUMAN	Nucleolar protein 58 (Nucleolar protein 5)	NOP58	13.31	28.17	18.34	18.34	7
1126	E9PLK3	E9PLK3_HUMAN	Aminopeptidase (EC 3.4.11.-)	NPEPPS	22.77	34.32	24.15	16.28	10
1127	Q8TAT6	NPL4_HUMAN	Nuclear protein localization protein 4 homolog (Protein NPL4)	NPLOC4	5.09	15.79	10.2	6.908	3
1128	P06748	NPM_HUMAN	Nucleophosmin (NPM) (Nucleolar phosphoprotein B23) (Nucleolar protein NO38) (Numatrin)	NPM1	20.11	57.14	46.26	46.26	25
1129	O75607	NPM3_HUMAN	Nucleoplasmin-3	NPM3	6	32.02	32.02	32.02	3
1130	B4DLR8	B4DLR8_HUMAN	NAD(P)H dehydrogenase [quinone] 1 (cDNA FLJ50573, highly similar to Homo sapiens NAD(P)H dehydrogenase, quinone 1 (NQO1), transcript variant 3, mRNA)	NQO1	9.86	45.54	41.09	30.2	7
1131	D6REZ7	D6REZ7_HUMAN	Nuclear receptor subfamily 1 group I member 3	NR1I3	0.8	11.72	3.297	3.297	1
1132	O95478	NSA2_HUMAN	Ribosome biogenesis protein NSA2 homolog (Hairy cell leukemia protein 1) (TGF-beta-inducible nuclear protein 1)	NSA2	1.92	23.85	11.92	4.231	1
1133	Q15738	NSDHL_HUMAN	Sterol-4-alpha-carboxylate 3-dehydrogenase, decarboxylating (EC 1.1.1.170) (Protein H105e3)	NSDHL	6.22	30.29	19.84	17.43	4
1134	I3L0N3	I3L0N3_HUMAN	Vesicle-fusing ATPase	NSF	8.45	20.3	10.01	8.39	5
1135	Q9UNZ2	NSF1C_HUMAN	NSFL1 cofactor p47 (UBX domain-containing protein 2C) (p97 cofactor p47)	NSFL1C	13.69	39.19	34.05	25.95	7
1136	Q08J23	NSUN2_HUMAN	tRNA (cytosine(34)-C(5))-methyltransferase (EC 2.1.1.203) (Myc-induced SUN domain-containing protein) (Misu) (NOL1/NOP2/Sun domain family member 2) (Substrate of AIM1/Aurora kinase B) (tRNA (cytosine-5-)-methyltransferase) (tRNA methyltransferase 4 homolog) (hTrm4)	NSUN2	35.35	48.63	40.16	37.29	20
1137	Q96P11	NSUN5_HUMAN	Probable 28S rRNA (cytosine-C(5))-methyltransferase (EC 2.1.1.-) (NOL1-related protein) (NOL1R) (NOL1/NOP2/Sun domain family member 5) (Williams-Beuren syndrome chromosomal region 20A protein)	NSUN5	4.8	25.41	13.29	8.159	3
1138	J3KRC4	J3KRC4_HUMAN	5'(3')-deoxyribonucleotidase, cytosolic type	NT5C	1.96	9.89	9.89	9.89	1
1139	Q9Y5Y2	NUBP2_HUMAN	Cytosolic Fe-S cluster assembly factor NUBP2 (Nucleotide-binding protein 2) (NBP 2)	NUBP2	4.26	29.52	19.56	15.13	2
1140	Q9Y266	NUDC_HUMAN	Nuclear migration protein nudC (Nuclear distribution protein C homolog)	NUDC	12.35	37.46	31.42	25.08	7
1141	O43809	CPSF5_HUMAN	Cleavage and polyadenylation specificity factor subunit 5 (Cleavage and polyadenylation specificity factor 25 kDa subunit) (CFIm25) (CPSF 25 kDa subunit) (Nucleoside diphosphate-linked moiety X motif 21) (Nudix motif 21) (Pre-mRNA cleavage factor Im 25 kDa subunit)	NUDT21	9.46	47.14	37.44	31.28	5
1142	A6NFX8	A6NFX8_HUMAN	ADP-sugar pyrophosphatase	NUDT5	4.15	39.22	21.12	16.38	3
1143	Q14980	NUMA1_HUMAN	Nuclear mitotic apparatus protein 1 (Nuclear matrix protein-22) (NMP-22) (Nuclear mitotic apparatus protein) (NuMA protein) (SP-H antigen)	NUMA1	27.14	43.07	19.43	13.48	16
1144	P49790	NU153_HUMAN	Nuclear pore complex protein Nup153 (153 kDa nucleoporin) (Nucleoporin Nup153)	NUP153	3.83	12.75	5.153	2.644	2
1145	O75694	NU155_HUMAN	Nuclear pore complex protein Nup155 (155 kDa nucleoporin) (Nucleoporin Nup155)	NUP155	5.71	8.555	5.176	3.666	3
1146	Q5SRE5	NU188_HUMAN	Nucleoporin NUP188 homolog (hNup188)	NUP188	5.47	5.889	4.174	3.03	3
1147	Q92621	NU205_HUMAN	Nuclear pore complex protein Nup205 (205 kDa nucleoporin) (Nucleoporin Nup205)	NUP205	3.03	16.1	3.827	1.541	2
1148	Q8TEM1	PO210_HUMAN	Nuclear pore membrane glycoprotein 210 (Nuclear pore protein gp210) (Nuclear envelope pore membrane protein POM 210) (POM210) (Nucleoporin Nup210) (Pore membrane protein of 210 kDa)	NUP210	1.09	5.67	0.9539	0.5299	1
1149	A0A0A0MSW3	A0A0A0MSW3_HUMAN	Nuclear pore complex protein Nup214	NUP214	2.69	5.201	3.357	1.448	1
1150	Q8NFH5	NUP53_HUMAN	Nucleoporin NUP53 (35 kDa nucleoporin) (Mitotic phosphoprotein 44) (MP-44) (Nuclear pore complex protein Nup53) (Nucleoporin Nup35)	NUP35	2.01	21.17	10.43	5.828	1
1151	Q8NFH3	NUP43_HUMAN	Nucleoporin Nup43 (Nup107-160 subcomplex subunit Nup43) (p42)	NUP43	4.36	13.42	13.42	10.79	2
1152	Q9UKX7	NUP50_HUMAN	Nuclear pore complex protein Nup50 (50 kDa nucleoporin) (Nuclear pore-associated protein 60 kDa-like) (Nucleoporin Nup50)	NUP50	3.87	33.55	13.89	11.11	2
1153	Q5JRG1	Q5JRG1_HUMAN	Nucleoporin p58/p45 (Fragment)	NUP58	2.4	25.05	3.024	2.808	1
1154	J3QL54	J3QL54_HUMAN	Nuclear pore complex protein Nup85	NUP85	1.27	11.21	7.169	2.757	1
1155	Q8N1F7	NUP93_HUMAN	Nuclear pore complex protein Nup93 (93 kDa nucleoporin) (Nucleoporin Nup93)	NUP93	8.75	34.55	18.8	13.31	6
1156	P52948	NUP98_HUMAN	Nuclear pore complex protein Nup98-Nup96 (EC 3.4.21.-) [Cleaved into: Nuclear pore complex protein Nup98 (98 kDa nucleoporin) (Nucleoporin Nup98) (Nup98); Nuclear pore complex protein Nup96 (96 kDa nucleoporin) (Nucleoporin Nup96) (Nup96)]	NUP98	3.49	8.586	4.293	1.266	2
1157	P61970	NTF2_HUMAN	Nuclear transport factor 2 (NTF-2) (Placental protein 15) (PP15)	NUTF2	6.41	51.18	51.18	44.88	3
1158	Q6DKJ4	NXN_HUMAN	Nucleoredoxin (EC 1.8.1.8)	NXN	1.92	11.03	5.057	5.057	1
1159	P04181	OAT_HUMAN	Ornithine aminotransferase, mitochondrial (EC 2.6.1.13) (Ornithine delta-aminotransferase) (Ornithine--oxo-acid aminotransferase) [Cleaved into: Ornithine aminotransferase, hepatic form; Ornithine aminotransferase, renal form]	OAT	29.95	71.3	57.4	53.08	17
1160	Q56VL3	OCAD2_HUMAN	OCIA domain-containing protein 2 (Ovarian carcinoma immunoreactive antigen-like protein)	OCIAD2	4.82	40.26	20.78	20.78	3
1161	E9PDF2	E9PDF2_HUMAN	2-oxoglutarate dehydrogenase, mitochondrial	OGDH	10.97	20.5	12.19	7.834	5
1162	H3BUA6	H3BUA6_HUMAN	Prolyl 3-hydroxylase OGFOD1 (Fragment)	OGFOD1	2	22.86	12.57	12.57	1
1163	J3KQ32	J3KQ32_HUMAN	Obg-like ATPase 1	OLA1	13.59	56.01	43.75	27.4	7
1164	E5KLK1	E5KLK1_HUMAN	Dynamin-like 120 kDa protein, mitochondrial (Mitochondrial dynamin-like 120 kDa protein) (Optic atrophy 1 (Autosomal dominant), isoform CRA_f)	OPA1	4.74	24.04	8.429	4.266	3
1165	P22059	OSBP1_HUMAN	Oxysterol-binding protein 1	OSBP	4.78	23.79	8.798	8.798	4
1166	Q9BXB5	OSB10_HUMAN	Oxysterol-binding protein-related protein 10 (ORP-10) (OSBP-related protein 10)	OSBPL10	1.78	19.11	4.712	4.712	2
1167	Q9BZF1	OSBL8_HUMAN	Oxysterol-binding protein-related protein 8 (ORP-8) (OSBP-related protein 8)	OSBPL8	4.61	30.03	5.849	2.812	2
1168	Q9NPF4	OSGEP_HUMAN	Probable tRNA N6-adenosine threonylcarbamoyltransferase (EC 2.3.1.234) (N6-L-threonylcarbamoyladenine synthase) (t(6)A synthase) (O-sialoglycoprotein endopeptidase) (hOSGEP) (t(6)A37 threonylcarbamoyladenosine biosynthesis protein OSGEP) (tRNA threonylcarbamoyladenosine biosynthesis protein OSGEP)	OSGEP	2	17.01	8.358	8.358	1
1169	A0A087WUD3	A0A087WUD3_HUMAN	Oligosaccharyltransferase complex subunit OSTC	OSTC	2	14.46	14.46	14.46	1
1170	Q92882	OSTF1_HUMAN	Osteoclast-stimulating factor 1	OSTF1	2.04	16.82	5.607	5.607	1
1171	J3KR44	J3KR44_HUMAN	Ubiquitin thioesterase (EC 3.4.19.12)	OTUB1	9.6	27.94	24.63	24.63	6
1172	A0A087X0W9	A0A087X0W9_HUMAN	OTU domain containing 6B, isoform CRA_b (OTU domain-containing protein 6B)	OTUD6B	2.01	20.43	4.025	4.025	1
1173	Q8WZ82	OVCA2_HUMAN	Esterase OVCA2 (EC 3.1.2.-) (Ovarian cancer-associated gene 2 protein)	OVCA2	0.89	33.92	14.98	10.13	2
1174	P55809	SCOT1_HUMAN	Succinyl-CoA:3-ketoacid coenzyme A transferase 1, mitochondrial (EC 2.8.3.5) (3-oxoacid CoA-transferase 1) (Somatic-type succinyl-CoA:3-oxoacid CoA-transferase) (SCOT-s)	OXCT1	11.49	34.04	29.81	21.35	6
1175	O95747	OXSR1_HUMAN	Serine/threonine-protein kinase OSR1 (EC 2.7.11.1) (Oxidative stress-responsive 1 protein)	OXSR1	2.03	10.82	1.518	1.518	1
1176	Q32P28	P3H1_HUMAN	Prolyl 3-hydroxylase 1 (EC 1.14.11.7) (Growth suppressor 1) (Leucine- and proline-enriched proteoglycan 1) (Leprecan-1)	P3H1	0.76	6.929	1.359	1.359	1
1177	P13674	P4HA1_HUMAN	Prolyl 4-hydroxylase subunit alpha-1 (4-PH alpha-1) (EC 1.14.11.2) (Procollagen-proline,2-oxoglutarate-4-dioxygenase subunit alpha-1)	P4HA1	4.04	10.86	5.243	5.243	2
1178	P07237	PDIA1_HUMAN	Protein disulfide-isomerase (PDI) (EC 5.3.4.1) (Cellular thyroid hormone-binding protein) (Prolyl 4-hydroxylase subunit beta) (p55)	P4HB	58.31	71.85	65.16	60.83	38
1179	Q9UQ80	PA2G4_HUMAN	Proliferation-associated protein 2G4 (Cell cycle protein p38-2G4 homolog) (hG4-1) (ErbB3-binding protein 1)	PA2G4	38.41	82.49	63.45	58.63	20
1180	P11940	PABP1_HUMAN	Polyadenylate-binding protein 1 (PABP-1) (Poly(A)-binding protein 1)	PABPC1	34.46	44.5	33.81	28.62	17
1181	Q9H361	PABP3_HUMAN	Polyadenylate-binding protein 3 (PABP-3) (Poly(A)-binding protein 3) (Testis-specific poly(A)-binding protein)	PABPC3	2.21	33.76	20.29	13.63	8
1182	B1ANR0	B1ANR0_HUMAN	Polyadenylate-binding protein (PABP)	PABPC4	8.09	35.77	26.99	26.99	13
1183	Q86U42	PABP2_HUMAN	Polyadenylate-binding protein 2 (PABP-2) (Poly(A)-binding protein 2) (Nuclear poly(A)-binding protein 1) (Poly(A)-binding protein II) (PABII) (Polyadenylate-binding nuclear protein 1)	PABPN1	1.48	9.15	3.595	3.595	1
1184	Q9UNF0	PACN2_HUMAN	Protein kinase C and casein kinase substrate in neurons protein 2 (Syndapin-2) (Syndapin-II)	PACSIN2	3.84	12.55	6.379	6.379	3
1185	P68402	PA1B2_HUMAN	Platelet-activating factor acetylhydrolase IB subunit beta (EC 3.1.1.47) (PAF acetylhydrolase 30 kDa subunit) (PAF-AH 30 kDa subunit) (PAF-AH subunit beta) (PAFAH subunit beta)	PAFAH1B2	5.44	48.03	31.44	20.96	4
1186	Q15102	PA1B3_HUMAN	Platelet-activating factor acetylhydrolase IB subunit gamma (EC 3.1.1.47) (PAF acetylhydrolase 29 kDa subunit) (PAF-AH 29 kDa subunit) (PAF-AH subunit gamma) (PAFAH subunit gamma)	PAFAH1B3	8.65	48.48	45.02	45.02	6
1187	P22234	PUR6_HUMAN	Multifunctional protein ADE2 [Includes: Phosphoribosylaminoimidazole-succinocarboxamide synthase (EC 6.3.2.6) (SAICAR synthetase); Phosphoribosylaminoimidazole carboxylase (EC 4.1.1.21) (AIR carboxylase) (AIRC)]	PAICS	33.91	72.71	64	59.53	18
1188	Q9H074	PAIP1_HUMAN	Polyadenylate-binding protein-interacting protein 1 (PABP-interacting protein 1) (PAIP-1) (Poly(A)-binding protein-interacting protein 1)	PAIP1	4.03	24.22	9.603	5.428	2
1189	Q13177	PAK2_HUMAN	Serine/threonine-protein kinase PAK 2 (EC 2.7.11.1) (Gamma-PAK) (PAK65) (S6/H4 kinase) (p21-activated kinase 2) (PAK-2) (p58) [Cleaved into: PAK-2p27 (p27); PAK-2p34 (p34) (C-t-PAK2)]	PAK2	4.78	26.53	15.84	5.534	2
1190	O96013	PAK4_HUMAN	Serine/threonine-protein kinase PAK 4 (EC 2.7.11.1) (p21-activated kinase 4) (PAK-4)	PAK4	2.01	12.52	3.046	3.046	1
1191	Q9ULE6	PALD_HUMAN	Paladin	PALD1	2.11	18.46	6.776	2.57	1
1192	O43252	PAPS1_HUMAN	Bifunctional 3'-phosphoadenosine 5'-phosphosulfate synthase 1 (PAPS synthase 1) (PAPSS 1) (Sulfurylase kinase 1) (SK 1) (SK1) [Includes: Sulfate adenylyltransferase (EC 2.7.7.4) (ATP-sulfurylase) (Sulfate adenylate transferase) (SAT); Adenylyl-sulfate kinase (EC 2.7.1.25) (3'-phosphoadenosine-5'-phosphosulfate synthase) (APS kinase) (Adenosine-5'-phosphosulfate 3'-phosphotransferase) (Adenylylsul…	PAPSS1	0.83	12.02	4.006	4.006	1
1193	Q99497	PARK7_HUMAN	Protein DJ-1 (DJ-1) (Oncogene DJ1) (Parkinson disease protein 7) (Parkinsonism-associated deglycase) (Protein deglycase DJ-1) (EC 3.1.2.-) (EC 3.5.1.124)	PARK7	21.29	73.54	73.54	73.54	15
1194	P09874	PARP1_HUMAN	Poly [ADP-ribose] polymerase 1 (PARP-1) (EC 2.4.2.30) (ADP-ribosyltransferase diphtheria toxin-like 1) (ARTD1) (NAD(+) ADP-ribosyltransferase 1) (ADPRT 1) (Poly[ADP-ribose] synthase 1)	PARP1	53.53	46.55	40.34	38.86	30
1195	Q9BVG4	PBDC1_HUMAN	Protein PBDC1 (Polysaccharide biosynthesis domain-containing protein 1)	PBDC1	1.8	43.78	15.45	4.292	1
1196	P61457	PHS_HUMAN	Pterin-4-alpha-carbinolamine dehydratase (PHS) (EC 4.2.1.96) (4-alpha-hydroxy-tetrahydropterin dehydratase) (Dimerization cofactor of hepatocyte nuclear factor 1-alpha) (DCoH) (Dimerization cofactor of HNF1) (Phenylalanine hydroxylase-stimulating protein) (Pterin carbinolamine dehydratase) (PCD)	PCBD1	6.18	60.58	48.08	48.08	4
1197	Q15365	PCBP1_HUMAN	Poly(rC)-binding protein 1 (Alpha-CP1) (Heterogeneous nuclear ribonucleoprotein E1) (hnRNP E1) (Nucleic acid-binding protein SUB2.3)	PCBP1	17.17	80.06	60.39	54.78	16
1198	F8VRH0	F8VRH0_HUMAN	Poly(rC)-binding protein 2 (Fragment)	PCBP2	6	58.39	44.52	44.52	6
1199	Q15366	PCBP2_HUMAN	Poly(rC)-binding protein 2 (Alpha-CP2) (Heterogeneous nuclear ribonucleoprotein E2) (hnRNP E2)	PCBP2	26.03	71.51	69.32	64.66	14
1200	Q9Y5E5	PCDB4_HUMAN	Protocadherin beta-4 (PCDH-beta-4)	PCDHB4	1.33	3.899	0.8805	0.8805	1
1201	Q5JVF3	PCID2_HUMAN	PCI domain-containing protein 2 (CSN12-like protein)	PCID2	3.86	23.56	10.28	10.28	3
1202	H0YML5	H0YML5_HUMAN	Phosphoenolpyruvate carboxykinase [GTP], mitochondrial	PCK2	3.77	24.05	14.35	8.439	3
1203	H0YBA1	H0YBA1_HUMAN	Pericentriolar material 1 protein (Fragment)	PCM1	1.14	9.948	1.44	1.44	1
1204	H7BY58	H7BY58_HUMAN	Protein-L-isoaspartate O-methyltransferase (EC 2.1.1.77)	PCMT1	8.78	47.2	37.41	37.41	5
1205	P12004	PCNA_HUMAN	Proliferating cell nuclear antigen (PCNA) (Cyclin)	PCNA	18.76	69.73	60.92	60.92	13
1206	C9JEJ2	C9JEJ2_HUMAN	Choline-phosphate cytidylyltransferase A	PCYT1A	1.28	25.26	11.58	5	1
1207	I3L3V9	I3L3V9_HUMAN	Ethanolamine-phosphate cytidylyltransferase (Fragment)	PCYT2	1.58	9.179	4.348	4.348	1
1208	Q13442	HAP28_HUMAN	28 kDa heat- and acid-stable phosphoprotein (PDGF-associated protein) (PAP) (PDGFA-associated protein 1) (PAP1)	PDAP1	6.84	50.83	33.7	33.15	5
1209	Q14690	RRP5_HUMAN	Protein RRP5 homolog (NF-kappa-B-binding protein) (NFBP) (Programmed cell death protein 11)	PDCD11	9.93	17.64	8.177	5.772	7
1210	Q53EL6	PDCD4_HUMAN	Programmed cell death protein 4 (Neoplastic transformation inhibitor protein) (Nuclear antigen H731-like) (Protein 197/15a)	PDCD4	3.11	15.57	10.02	7.676	2
1211	K7EQA1	K7EQA1_HUMAN	Programmed cell death protein 5	PDCD5	8	43.68	41.38	41.38	4
1212	O75340	PDCD6_HUMAN	Programmed cell death protein 6 (Apoptosis-linked gene 2 protein homolog) (ALG-2)	PDCD6	10.22	57.07	53.4	49.21	7
1213	Q8WUM4	PDC6I_HUMAN	Programmed cell death 6-interacting protein (PDCD6-interacting protein) (ALG-2-interacting protein 1) (ALG-2-interacting protein X) (Hp95)	PDCD6IP	28.88	41.24	30.65	26.15	15
1214	F6T1Q0	F6T1Q0_HUMAN	2',5'-phosphodiesterase 12	PDE12	6	15.68	10.17	10.17	3
1215	Q9HBH1	DEFM_HUMAN	Peptide deformylase, mitochondrial (EC 3.5.1.88) (Polypeptide deformylase)	PDF	1.92	23.46	8.642	5.35	2
1216	P08559	ODPA_HUMAN	Pyruvate dehydrogenase E1 component subunit alpha, somatic form, mitochondrial (EC 1.2.4.1) (PDHE1-A type I)	PDHA1	9.25	40.77	34.62	29.49	7
1217	P11177	ODPB_HUMAN	Pyruvate dehydrogenase E1 component subunit beta, mitochondrial (PDHE1-B) (EC 1.2.4.1)	PDHB	7.46	34.54	16.16	13.93	5
1218	P30101	PDIA3_HUMAN	Protein disulfide-isomerase A3 (EC 5.3.4.1) (58 kDa glucose-regulated protein) (58 kDa microsomal protein) (p58) (Disulfide isomerase ER-60) (Endoplasmic reticulum resident protein 57) (ER protein 57) (ERp57) (Endoplasmic reticulum resident protein 60) (ER protein 60) (ERp60)	PDIA3	60.44	75.45	74.65	71.68	38
1219	P13667	PDIA4_HUMAN	Protein disulfide-isomerase A4 (EC 5.3.4.1) (Endoplasmic reticulum resident protein 70) (ER protein 70) (ERp70) (Endoplasmic reticulum resident protein 72) (ER protein 72) (ERp-72) (ERp72)	PDIA4	39.18	55.19	43.72	35.81	23
1220	Q15084	PDIA6_HUMAN	Protein disulfide-isomerase A6 (EC 5.3.4.1) (Endoplasmic reticulum protein 5) (ER protein 5) (ERp5) (Protein disulfide isomerase P5) (Thioredoxin domain-containing protein 7)	PDIA6	23.37	49.32	47.5	37.05	12
1221	Q96HC4	PDLI5_HUMAN	PDZ and LIM domain protein 5 (Enigma homolog) (Enigma-like PDZ and LIM domains protein)	PDLIM5	1.93	10.23	5.537	1.51	1
1222	Q9NUG6	PDRG1_HUMAN	p53 and DNA damage-regulated protein 1	PDRG1	2.02	30.83	12.78	12.78	1
1223	Q29RF7	PDS5A_HUMAN	Sister chromatid cohesion protein PDS5 homolog A (Cell proliferation-inducing gene 54 protein) (Sister chromatid cohesion protein 112) (SCC-112)	PDS5A	13.56	21.17	7.779	7.779	7
1224	Q9NTI5	PDS5B_HUMAN	Sister chromatid cohesion protein PDS5 homolog B (Androgen-induced proliferation inhibitor) (Androgen-induced prostate proliferative shutoff-associated protein AS3)	PDS5B	1.3	11.4	4.077	1.935	2
1225	F2Z2Y4	F2Z2Y4_HUMAN	Pyridoxal kinase	PDXK	5.16	29.78	29.78	19.85	3
1226	P30086	PEBP1_HUMAN	Phosphatidylethanolamine-binding protein 1 (PEBP-1) (HCNPpp) (Neuropolypeptide h3) (Prostatic-binding protein) (Raf kinase inhibitor protein) (RKIP) [Cleaved into: Hippocampal cholinergic neurostimulating peptide (HCNP)]	PEBP1	17.85	73.26	73.26	68.98	9
1227	Q9UBV8	PEF1_HUMAN	Peflin (PEF protein with a long N-terminal hydrophobic domain) (Penta-EF hand domain-containing protein 1)	PEF1	2.9	15.85	8.451	8.451	2
1228	A0A087WX23	A0A087WX23_HUMAN	Retrotransposon-derived protein PEG10	PEG10	2.05	14.18	1.788	1.788	1
1229	C9JFV4	C9JFV4_HUMAN	Proline-, glutamic acid- and leucine-rich protein 1	PELP1	9.03	12.46	8.22	6.695	5
1230	P12955	PEPD_HUMAN	Xaa-Pro dipeptidase (X-Pro dipeptidase) (EC 3.4.13.9) (Imidodipeptidase) (Peptidase D) (Proline dipeptidase) (Prolidase)	PEPD	4.15	12.78	9.533	7.708	2
1231	B5MCF9	B5MCF9_HUMAN	Pescadillo homolog	PES1	7.97	44.83	15.76	10.86	5
1232	O15067	PUR4_HUMAN	Phosphoribosylformylglycinamidine synthase (FGAM synthase) (FGAMS) (EC 6.3.5.3) (Formylglycinamide ribonucleotide amidotransferase) (FGAR amidotransferase) (FGAR-AT) (Formylglycinamide ribotide amidotransferase)	PFAS	34.23	39.09	32.29	28.03	19
1233	E5RGS4	E5RGS4_HUMAN	Prefoldin subunit 1	PFDN1	2.82	23.93	23.93	17.95	2
1234	Q9UHV9	PFD2_HUMAN	Prefoldin subunit 2	PFDN2	5.64	33.12	22.73	22.73	3
1235	E9PQY2	E9PQY2_HUMAN	Prefoldin subunit 4	PFDN4	3.94	37.5	19.12	19.12	2
1236	Q99471	PFD5_HUMAN	Prefoldin subunit 5 (C-Myc-binding protein Mm-1) (Myc modulator 1)	PFDN5	7.51	53.9	48.7	48.7	5
1237	O15212	PFD6_HUMAN	Prefoldin subunit 6 (Protein Ke2)	PFDN6	5.8	48.84	37.21	37.21	3
1238	P08237	PFKAM_HUMAN	ATP-dependent 6-phosphofructokinase, muscle type (ATP-PFK) (PFK-M) (EC 2.7.1.11) (6-phosphofructokinase type A) (Phosphofructo-1-kinase isozyme A) (PFK-A) (Phosphohexokinase)	PFKM	10.15	28.08	14.74	12.18	6
1239	Q01813	PFKAP_HUMAN	ATP-dependent 6-phosphofructokinase, platelet type (ATP-PFK) (PFK-P) (EC 2.7.1.11) (6-phosphofructokinase type C) (Phosphofructo-1-kinase isozyme C) (PFK-C) (Phosphohexokinase)	PFKP	15.68	24.87	19.52	16.58	9
1240	P07737	PROF1_HUMAN	Profilin-1 (Epididymis tissue protein Li 184a) (Profilin I)	PFN1	28.52	97.14	97.14	90.71	22
1241	P18669	PGAM1_HUMAN	Phosphoglycerate mutase 1 (EC 5.4.2.11) (EC 5.4.2.4) (BPG-dependent PGAM 1) (Phosphoglycerate mutase isozyme B) (PGAM-B)	PGAM1	17.92	52.76	52.76	52.76	12
1242	Q96HS1	PGAM5_HUMAN	Serine/threonine-protein phosphatase PGAM5, mitochondrial (EC 3.1.3.16) (Bcl-XL-binding protein v68) (Phosphoglycerate mutase family member 5)	PGAM5	3.68	32.87	21.8	18.69	4
1243	P52209	6PGD_HUMAN	6-phosphogluconate dehydrogenase, decarboxylating (EC 1.1.1.44)	PGD	16.85	53.21	38.1	30.23	8
1244	P00558	PGK1_HUMAN	Phosphoglycerate kinase 1 (EC 2.7.2.3) (Cell migration-inducing gene 10 protein) (Primer recognition protein 2) (PRP 2)	PGK1	46.85	80.34	71.7	69.78	33
1245	O95336	6PGL_HUMAN	6-phosphogluconolactonase (6PGL) (EC 3.1.1.31)	PGLS	7.93	59.3	55.04	32.95	4
1246	Q96G03	PGM2_HUMAN	Phosphoglucomutase-2 (PGM 2) (EC 5.4.2.2) (Glucose phosphomutase 2) (Phosphodeoxyribomutase) (Phosphopentomutase) (EC 5.4.2.7)	PGM2	1.48	16.99	4.085	4.085	2
1247	A6NDG6	PGP_HUMAN	Glycerol-3-phosphate phosphatase (G3PP) (EC 3.1.3.21) (Aspartate-based ubiquitous Mg(2+)-dependent phosphatase) (AUM) (EC 3.1.3.48) (Phosphoglycolate phosphatase) (PGP)	PGP	1.96	43.93	11.53	4.984	1
1248	O00264	PGRC1_HUMAN	Membrane-associated progesterone receptor component 1 (mPR)	PGRMC1	6.94	62.56	40.51	28.21	3
1249	O15173	PGRC2_HUMAN	Membrane-associated progesterone receptor component 2 (Progesterone membrane-binding protein) (Steroid receptor protein DG6)	PGRMC2	1.02	13	13	6.278	1
1250	Q9H814	PHAX_HUMAN	Phosphorylated adapter RNA export protein (RNA U small nuclear RNA export adapter protein)	PHAX	2.01	4.822	2.792	2.792	1
1251	P35232	PHB_HUMAN	Prohibitin	PHB	26.06	89.71	78.31	72.43	16
1252	J3KPX7	J3KPX7_HUMAN	Prohibitin-2	PHB2	24	69.8	62.08	50.67	13
1253	Q7RTV0	PHF5A_HUMAN	PHD finger-like domain-containing protein 5A (PHD finger-like domain protein 5A) (Splicing factor 3B-associated 14 kDa protein) (SF3b14b)	PHF5A	2.11	74.55	21.82	14.55	1
1254	O43175	SERA_HUMAN	D-3-phosphoglycerate dehydrogenase (3-PGDH) (EC 1.1.1.95) (2-oxoglutarate reductase) (EC 1.1.1.399) (Malate dehydrogenase) (EC 1.1.1.37)	PHGDH	18.29	33.96	30.02	25.7	10
1255	R4GND3	R4GND3_HUMAN	Pleckstrin homology-like domain family A member 1	PHLDA1	1.12	9.231	3.462	3.462	1
1256	K7EN45	K7EN45_HUMAN	Peptidyl-prolyl cis-trans isomerase (EC 5.2.1.8) (Fragment)	PIN1	1	32.22	21.11	21.11	1
1257	Q9Y237	PIN4_HUMAN	Peptidyl-prolyl cis-trans isomerase NIMA-interacting 4 (EC 5.2.1.8) (Parvulin-14) (Par14) (hPar14) (Parvulin-17) (Par17) (hPar17) (Peptidyl-prolyl cis-trans isomerase Pin4) (PPIase Pin4) (Peptidyl-prolyl cis/trans isomerase EPVH) (hEPVH) (Rotamase Pin4)	PIN4	2	8.397	8.397	8.397	1
1258	O00625	PIR_HUMAN	Pirin (EC 1.13.11.24) (Probable quercetin 2,3-dioxygenase PIR) (Probable quercetinase)	PIR	2.64	10	7.241	7.241	2
1259	A0A0A0MSW4	A0A0A0MSW4_HUMAN	Phosphatidylinositol transfer protein beta isoform	PITPNB	2.88	33.58	17.71	17.71	3
1260	P14618	KPYM_HUMAN	Pyruvate kinase PKM (EC 2.7.1.40) (Cytosolic thyroid hormone-binding protein) (CTHBP) (Opa-interacting protein 3) (OIP-3) (Pyruvate kinase 2/3) (Pyruvate kinase muscle isozyme) (Thyroid hormone-binding protein 1) (THBP1) (Tumor M2-PK) (p58)	PKM	79.04	77.59	75.71	75.71	66
1261	Q99959	PKP2_HUMAN	Plakophilin-2	PKP2	5.19	21.11	5.335	5.335	3
1262	Q9Y446	PKP3_HUMAN	Plakophilin-3	PKP3	1.49	33.5	5.521	2.384	1
1263	Q9Y263	PLAP_HUMAN	Phospholipase A-2-activating protein (PLA2P) (PLAP)	PLAA	2.06	18.62	2.138	2.138	1
1264	Q13393	PLD1_HUMAN	Phospholipase D1 (PLD 1) (hPLD1) (EC 3.1.4.4) (Choline phosphatase 1) (Phosphatidylcholine-hydrolyzing phospholipase D1)	PLD1	1.02	7.449	2.328	0.6518	1
1265	Q15149	PLEC_HUMAN	Plectin (PCN) (PLTN) (Hemidesmosomal protein 1) (HD1) (Plectin-1)	PLEC	286.31	58.18	43.19	38.24	149
1266	O60664	PLIN3_HUMAN	Perilipin-3 (47 kDa mannose 6-phosphate receptor-binding protein) (47 kDa MPR-binding protein) (Cargo selection protein TIP47) (Mannose-6-phosphate receptor-binding protein 1) (Placental protein 17) (PP17)	PLIN3	11.19	46.08	31.8	24.88	8
1267	O60568	PLOD3_HUMAN	Procollagen-lysine,2-oxoglutarate 5-dioxygenase 3 (EC 1.14.11.4) (Lysyl hydroxylase 3) (LH3)	PLOD3	1.53	8.672	2.168	2.168	1
1268	Q04941	PLP2_HUMAN	Proteolipid protein 2 (Differentiation-dependent protein A4) (Intestinal membrane A4 protein)	PLP2	1.31	20.39	18.42	8.553	1
1269	Q14651	PLSI_HUMAN	Plastin-1 (Intestine-specific plastin) (I-plastin)	PLS1	8.13	24.8	20.99	15.1	7
1270	P13797	PLST_HUMAN	Plastin-3 (T-plastin)	PLS3	0.91	37.46	17.62	13.02	9
1271	O15305	PMM2_HUMAN	Phosphomannomutase 2 (PMM 2) (EC 5.4.2.8)	PMM2	3.11	22.76	22.76	12.6	2
1272	Q10713	MPPA_HUMAN	Mitochondrial-processing peptidase subunit alpha (EC 3.4.24.64) (Alpha-MPP) (P-55)	PMPCA	8.5	34.29	27.43	19.81	6
1273	O75439	MPPB_HUMAN	Mitochondrial-processing peptidase subunit beta (EC 3.4.24.64) (Beta-MPP) (P-52)	PMPCB	12.59	41.1	28.22	22.09	6
1274	Q9H307	PININ_HUMAN	Pinin (140 kDa nuclear and cell adhesion-related phosphoprotein) (Desmosome-associated protein) (Domain-rich serine protein) (DRS protein) (DRSP) (Melanoma metastasis clone A protein) (Nuclear protein SDK3) (SR-like protein)	PNN	4.59	17.43	8.089	3.905	2
1275	P00491	PNPH_HUMAN	Purine nucleoside phosphorylase (PNP) (EC 2.4.2.1) (Inosine phosphorylase) (Inosine-guanosine phosphorylase)	PNP	6.07	37.37	21.8	21.8	4
1276	M0R2B7	M0R2B7_HUMAN	DNA polymerase (EC 2.7.7.7)	POLD1	9.8	25.77	15.36	9.885	6
1277	A0A087WWF6	A0A087WWF6_HUMAN	DNA polymerase delta subunit 2	POLD2	3.17	28.77	13.29	10.12	2
1278	B4DEM9	B4DEM9_HUMAN	Polymerase delta-interacting protein 2 (cDNA FLJ52257, highly similar to Polymerase delta-interacting protein 2)	POLDIP2	3.06	21.43	15.43	13.14	2
1279	F6VRR5	F6VRR5_HUMAN	Polymerase delta-interacting protein 3	POLDIP3	4.96	28.08	17.12	11.19	3
1280	B9ZVN9	B9ZVN9_HUMAN	DNA-directed RNA polymerase subunit (EC 2.7.7.6)	POLR1A	1.06	8.017	0.9042	0.9042	1
1281	O15160	RPAC1_HUMAN	DNA-directed RNA polymerases I and III subunit RPAC1 (DNA-directed RNA polymerase I subunit C) (RNA polymerases I and III subunit AC1) (AC40) (DNA-directed RNA polymerases I and III 40 kDa polypeptide) (RPA40) (RPA39) (RPC40)	POLR1C	0.82	13.87	11.27	5.202	1
1282	A0A087WWE2	A0A087WWE2_HUMAN	DNA-directed RNA polymerase subunit (EC 2.7.7.6)	POLR2A	2.34	8.182	1.364	1.364	2
1283	C9J2Y9	C9J2Y9_HUMAN	DNA-directed RNA polymerase subunit beta (EC 2.7.7.6)	POLR2B	0.67	17.05	2.999	0.9426	1
1284	P19387	RPB3_HUMAN	DNA-directed RNA polymerase II subunit RPB3 (RNA polymerase II subunit 3) (RNA polymerase II subunit B3) (DNA-directed RNA polymerase II 33 kDa polypeptide) (RPB33) (DNA-directed RNA polymerase II subunit C) (RPB31)	POLR2C	2.99	22.55	22.55	16	2
1285	K7EKS1	K7EKS1_HUMAN	DNA-directed RNA polymerase II subunit RPB9	POLR2I	2	26.14	26.14	26.14	1
1286	Q9Y244	POMP_HUMAN	Proteasome maturation protein (Proteassemblin) (Protein UMP1 homolog) (hUMP1) (Voltage-gated K channel beta subunit 4.1)	POMP	4.71	63.12	37.59	37.59	3
1287	Q15165	PON2_HUMAN	Serum paraoxonase/arylesterase 2 (PON 2) (EC 3.1.1.2) (EC 3.1.1.81) (Aromatic esterase 2) (A-esterase 2) (Serum aryldialkylphosphatase 2)	PON2	1.78	36.44	4.52	4.52	1
1288	P16435	NCPR_HUMAN	NADPH--cytochrome P450 reductase (CPR) (P450R) (EC 1.6.2.4)	POR	2.71	15.51	7.829	5.17	2
1289	Q15181	IPYR_HUMAN	Inorganic pyrophosphatase (EC 3.6.1.1) (Pyrophosphate phospho-hydrolase) (PPase)	PPA1	34.07	74.39	71.97	71.97	18
1290	Q9H2U2	IPYR2_HUMAN	Inorganic pyrophosphatase 2, mitochondrial (EC 3.6.1.1) (Pyrophosphatase SID6-306) (Pyrophosphate phospho-hydrolase 2) (PPase 2)	PPA2	3.85	35.93	19.46	8.084	4
1291	A0A0B4J1V8	A0A0B4J1V8_HUMAN	HCG2039996 (PPAN-P2RY11 readthrough)	PPAN-P2RY11	1.81	12.97	2.015	2.015	1
1292	Q06203	PUR1_HUMAN	Amidophosphoribosyltransferase (ATase) (EC 2.4.2.14) (Glutamine phosphoribosylpyrophosphate amidotransferase) (GPAT)	PPAT	2.03	19.15	2.708	2.708	1
1293	P62937	PPIA_HUMAN	Peptidyl-prolyl cis-trans isomerase A (PPIase A) (EC 5.2.1.8) (Cyclophilin A) (Cyclosporin A-binding protein) (Rotamase A) [Cleaved into: Peptidyl-prolyl cis-trans isomerase A, N-terminally processed]	PPIA	28.9	82.42	75.15	75.15	43
1294	P23284	PPIB_HUMAN	Peptidyl-prolyl cis-trans isomerase B (PPIase B) (EC 5.2.1.8) (CYP-S1) (Cyclophilin B) (Rotamase B) (S-cyclophilin) (SCYLP)	PPIB	20.7	58.33	56.94	50.93	13
1295	Q08752	PPID_HUMAN	Peptidyl-prolyl cis-trans isomerase D (PPIase D) (EC 5.2.1.8) (40 kDa peptidyl-prolyl cis-trans isomerase) (Cyclophilin-40) (CYP-40) (Cyclophilin-related protein) (Rotamase D)	PPID	8.86	64.32	22.16	18.11	5
1296	Q9UNP9	PPIE_HUMAN	Peptidyl-prolyl cis-trans isomerase E (PPIase E) (EC 5.2.1.8) (Cyclophilin E) (Cyclophilin-33) (Rotamase E)	PPIE	1.97	19.93	4.983	4.983	1
1297	P30405	PPIF_HUMAN	Peptidyl-prolyl cis-trans isomerase F, mitochondrial (PPIase F) (EC 5.2.1.8) (Cyclophilin D) (CyP-D) (CypD) (Cyclophilin F) (Mitochondrial cyclophilin) (CyP-M) (Rotamase F)	PPIF	7.72	69.08	50.24	41.55	6
1298	E9PG73	E9PG73_HUMAN	Peptidyl-prolyl cis-trans isomerase G	PPIG	2.02	12.58	1.624	1.624	1
1299	O43447	PPIH_HUMAN	Peptidyl-prolyl cis-trans isomerase H (PPIase H) (EC 5.2.1.8) (Rotamase H) (Small nuclear ribonucleoprotein particle-specific cyclophilin H) (CypH) (U-snRNP-associated cyclophilin SnuCyp-20) (USA-CYP)	PPIH	2.72	38.42	38.42	33.33	3
1300	Q9Y3C6	PPIL1_HUMAN	Peptidyl-prolyl cis-trans isomerase-like 1 (PPIase) (EC 5.2.1.8) (Rotamase PPIL1)	PPIL1	3.4	37.35	22.89	22.89	3
1301	H7BZ14	H7BZ14_HUMAN	Peptidyl-prolyl cis-trans isomerase (PPIase) (EC 5.2.1.8) (Fragment)	PPIL3	2	17.78	10.56	10.56	1
1302	O15355	PPM1G_HUMAN	Protein phosphatase 1G (EC 3.1.3.16) (Protein phosphatase 1C) (Protein phosphatase 2C isoform gamma) (PP2C-gamma) (Protein phosphatase magnesium-dependent 1 gamma)	PPM1G	7.78	32.78	17.03	12.27	4
1303	Q9Y570	PPME1_HUMAN	Protein phosphatase methylesterase 1 (PME-1) (EC 3.1.1.89)	PPME1	4.43	39.38	18.13	7.254	2
1304	P62136	PP1A_HUMAN	Serine/threonine-protein phosphatase PP1-alpha catalytic subunit (PP-1A) (EC 3.1.3.16)	PPP1CA	23.86	54.55	50.61	50.61	15
1305	P62140	PP1B_HUMAN	Serine/threonine-protein phosphatase PP1-beta catalytic subunit (PP-1B) (PPP1CD) (EC 3.1.3.16) (EC 3.1.3.53)	PPP1CB	0.92	51.99	48.32	34.56	11
1306	Q96QC0	PP1RA_HUMAN	Serine/threonine-protein phosphatase 1 regulatory subunit 10 (MHC class I region proline-rich protein CAT53) (PP1-binding protein of 114 kDa) (Phosphatase 1 nuclear targeting subunit) (Protein FB19) (p99)	PPP1R10	2.02	15.11	1.064	1.064	1
1307	O14974	MYPT1_HUMAN	Protein phosphatase 1 regulatory subunit 12A (Myosin phosphatase-targeting subunit 1) (Myosin phosphatase target subunit 1) (Protein phosphatase myosin-binding subunit)	PPP1R12A	1.89	17.38	2.233	2.233	2
1308	H7C003	H7C003_HUMAN	Protein phosphatase 1 regulatory subunit 7 (Fragment)	PPP1R7	2.77	30.15	16.42	11.04	2
1309	A0A0A0MT09	A0A0A0MT09_HUMAN	Nuclear inhibitor of protein phosphatase 1 (Fragment)	PPP1R8	1.57	8.293	8.293	8.293	1
1310	P67775	PP2AA_HUMAN	Serine/threonine-protein phosphatase 2A catalytic subunit alpha isoform (PP2A-alpha) (EC 3.1.3.16) (Replication protein C) (RP-C)	PPP2CA	4.47	39.16	12.3	7.767	2
1311	P30153	2AAA_HUMAN	Serine/threonine-protein phosphatase 2A 65 kDa regulatory subunit A alpha isoform (Medium tumor antigen-associated 61 kDa protein) (PP2A subunit A isoform PR65-alpha) (PP2A subunit A isoform R1-alpha)	PPP2R1A	34.4	54.33	49.75	48.39	20
1312	P63151	2ABA_HUMAN	Serine/threonine-protein phosphatase 2A 55 kDa regulatory subunit B alpha isoform (PP2A subunit B isoform B55-alpha) (PP2A subunit B isoform PR55-alpha) (PP2A subunit B isoform R2-alpha) (PP2A subunit B isoform alpha)	PPP2R2A	4	15.88	5.817	5.817	2
1313	E9PFR3	E9PFR3_HUMAN	Serine/threonine-protein phosphatase 2A 56 kDa regulatory subunit delta isoform	PPP2R5D	2.32	16.33	6.397	3.535	1
1314	H0YIY8	H0YIY8_HUMAN	Serine/threonine-protein phosphatase 4 regulatory subunit 3A (Fragment)	PPP4R3A	0.88	10.13	5.893	2.394	1
1315	Q6IN85	P4R3A_HUMAN	Serine/threonine-protein phosphatase 4 regulatory subunit 3A (SMEK homolog 1)	PPP4R3A	0.72	12.73	1.2	1.2	1
1316	P50897	PPT1_HUMAN	Palmitoyl-protein thioesterase 1 (PPT-1) (EC 3.1.2.22) (Palmitoyl-protein hydrolase 1)	PPT1	1.31	10.78	4.902	4.902	1
1317	O60828	PQBP1_HUMAN	Polyglutamine-binding protein 1 (PQBP-1) (38 kDa nuclear protein containing a WW domain) (Npw38) (Polyglutamine tract-binding protein 1)	PQBP1	2.87	44.53	26.42	13.96	2
1318	Q92733	PRCC_HUMAN	Proline-rich protein PRCC (Papillary renal cell carcinoma translocation-associated gene protein)	PRCC	1.01	10.79	8.147	8.147	1
1319	P42785	PCP_HUMAN	Lysosomal Pro-X carboxypeptidase (EC 3.4.16.2) (Angiotensinase C) (Lysosomal carboxypeptidase C) (Proline carboxypeptidase) (Prolylcarboxypeptidase) (PRCP)	PRCP	1.46	15.12	8.065	3.831	1
1320	Q06830	PRDX1_HUMAN	Peroxiredoxin-1 (EC 1.11.1.15) (Natural killer cell-enhancing factor A) (NKEF-A) (Proliferation-associated gene protein) (PAG) (Thioredoxin peroxidase 2) (Thioredoxin-dependent peroxide reductase 2)	PRDX1	36.58	75.88	72.36	72.36	21
1321	P32119	PRDX2_HUMAN	Peroxiredoxin-2 (EC 1.11.1.15) (Natural killer cell-enhancing factor B) (NKEF-B) (PRP) (Thiol-specific antioxidant protein) (TSA) (Thioredoxin peroxidase 1) (Thioredoxin-dependent peroxide reductase 1)	PRDX2	9.75	62.12	40.91	35.86	7
1322	P30048	PRDX3_HUMAN	Thioredoxin-dependent peroxide reductase, mitochondrial (EC 1.11.1.15) (Antioxidant protein 1) (AOP-1) (HBC189) (Peroxiredoxin III) (Prx-III) (Peroxiredoxin-3) (Protein MER5 homolog)	PRDX3	21.63	51.56	48.83	46.09	15
1323	Q13162	PRDX4_HUMAN	Peroxiredoxin-4 (EC 1.11.1.15) (Antioxidant enzyme AOE372) (AOE37-2) (Peroxiredoxin IV) (Prx-IV) (Thioredoxin peroxidase AO372) (Thioredoxin-dependent peroxide reductase A0372)	PRDX4	9.79	64.94	35.06	26.57	7
1324	P30044	PRDX5_HUMAN	Peroxiredoxin-5, mitochondrial (EC 1.11.1.15) (Alu corepressor 1) (Antioxidant enzyme B166) (AOEB166) (Liver tissue 2D-page spot 71B) (PLP) (Peroxiredoxin V) (Prx-V) (Peroxisomal antioxidant enzyme) (TPx type VI) (Thioredoxin peroxidase PMP20)	PRDX5	19.31	74.3	59.81	59.81	11
1325	P30041	PRDX6_HUMAN	Peroxiredoxin-6 (EC 1.11.1.15) (1-Cys peroxiredoxin) (1-Cys PRX) (24 kDa protein) (Acidic calcium-independent phospholipase A2) (aiPLA2) (EC 3.1.1.4) (Antioxidant protein 2) (Liver 2D page spot 40) (Non-selenium glutathione peroxidase) (NSGPx) (Red blood cells page spot 12)	PRDX6	19.76	72.32	71.88	59.38	9
1326	P48147	PPCE_HUMAN	Prolyl endopeptidase (PE) (EC 3.4.21.26) (Post-proline cleaving enzyme)	PREP	1.73	18.31	3.662	3.662	2
1327	P49642	PRI1_HUMAN	DNA primase small subunit (EC 2.7.7.-) (DNA primase 49 kDa subunit) (p49)	PRIM1	3.45	27.62	9.286	6.667	2
1328	P49643	PRI2_HUMAN	DNA primase large subunit (EC 2.7.7.-) (DNA primase 58 kDa subunit) (p58)	PRIM2	3.72	9.234	4.519	4.519	2
1329	P10644	KAP0_HUMAN	cAMP-dependent protein kinase type I-alpha regulatory subunit (Tissue-specific extinguisher 1) (TSE1)	PRKAR1A	3.38	25.46	17.06	14.17	3
1330	P13861	KAP2_HUMAN	cAMP-dependent protein kinase type II-alpha regulatory subunit	PRKAR2A	9.64	37.62	23.76	20.3	7
1331	K7ELL7	K7ELL7_HUMAN	Glucosidase 2 subunit beta	PRKCSH	16.32	26.73	25.05	19.44	8
1332	P78527	PRKDC_HUMAN	DNA-dependent protein kinase catalytic subunit (DNA-PK catalytic subunit) (DNA-PKcs) (EC 2.7.11.1) (DNPK1) (p460)	PRKDC	49.18	25.9	14.61	10.17	33
1333	H7C2I1	H7C2I1_HUMAN	Protein arginine N-methyltransferase 1 (Protein arginine methyltransferase 1, isoform CRA_b)	PRMT1	9.6	25.34	25.34	16.98	5
1334	O14744	ANM5_HUMAN	Protein arginine N-methyltransferase 5 (EC 2.1.1.320) (72 kDa ICln-binding protein) (Histone-arginine N-methyltransferase PRMT5) (Jak-binding protein 1) (Shk1 kinase-binding protein 1 homolog) (SKB1 homolog) (SKB1Hs) [Cleaved into: Protein arginine N-methyltransferase 5, N-terminally processed]	PRMT5	4.06	31.87	4.396	4.396	3
1335	A0A0G2JQ02	A0A0G2JQ02_HUMAN	Homeobox protein prophet of Pit-1 (Prophet of Pit1, paired-like homeodomain transcription factor)	PROP1	0.77	4.425	4.425	4.425	1
1336	O94903	PLPHP_HUMAN	Pyridoxal phosphate homeostasis protein (PLP homeostasis protein) (Proline synthase co-transcribed bacterial homolog protein)	PROSC	1.23	23.64	17.45	9.455	2
1337	Q9UMS4	PRP19_HUMAN	Pre-mRNA-processing factor 19 (EC 2.3.2.27) (Nuclear matrix protein 200) (PRP19/PSO4 homolog) (hPso4) (RING-type E3 ubiquitin transferase PRP19) (Senescence evasion factor)	PRPF19	17.66	54.76	46.43	40.28	10
1338	O43395	PRPF3_HUMAN	U4/U6 small nuclear ribonucleoprotein Prp3 (Pre-mRNA-splicing factor 3) (hPrp3) (U4/U6 snRNP 90 kDa protein)	PRPF3	4.75	14.93	6.149	6.149	3
1339	Q8WWY3	PRP31_HUMAN	U4/U6 small nuclear ribonucleoprotein Prp31 (Pre-mRNA-processing factor 31) (Serologically defined breast cancer antigen NY-BR-99) (U4/U6 snRNP 61 kDa protein) (Protein 61K) (hPrp31)	PRPF31	4.27	25.05	12.63	7.615	3
1340	Q8NAV1	PR38A_HUMAN	Pre-mRNA-splicing factor 38A	PRPF38A	3.22	9.936	6.41	6.41	2
1341	O43172	PRP4_HUMAN	U4/U6 small nuclear ribonucleoprotein Prp4 (PRP4 homolog) (hPrp4) (U4/U6 snRNP 60 kDa protein) (WD splicing factor Prp4)	PRPF4	6.3	34.87	13.22	11.3	4
1342	O75400	PR40A_HUMAN	Pre-mRNA-processing factor 40 homolog A (Fas ligand-associated factor 1) (Formin-binding protein 11) (Formin-binding protein 3) (Huntingtin yeast partner A) (Huntingtin-interacting protein 10) (HIP-10) (Huntingtin-interacting protein A) (Renal carcinoma antigen NY-REN-6)	PRPF40A	5.83	13.69	5.956	4.493	3
1343	Q13523	PRP4B_HUMAN	Serine/threonine-protein kinase PRP4 homolog (EC 2.7.11.1) (PRP4 kinase) (PRP4 pre-mRNA-processing factor 4 homolog)	PRPF4B	4.03	22.14	2.88	2.88	3
1344	O94906	PRP6_HUMAN	Pre-mRNA-processing factor 6 (Androgen receptor N-terminal domain-transactivating protein 1) (ANT-1) (PRP6 homolog) (U5 snRNP-associated 102 kDa protein) (U5-102 kDa protein)	PRPF6	13.39	27.63	12.01	8.183	7
1345	Q6P2Q9	PRP8_HUMAN	Pre-mRNA-processing-splicing factor 8 (220 kDa U5 snRNP-specific protein) (PRP8 homolog) (Splicing factor Prp8) (p220)	PRPF8	67.6	37.99	26.42	22.27	39
1346	P60891	PRPS1_HUMAN	Ribose-phosphate pyrophosphokinase 1 (EC 2.7.6.1) (PPRibP) (Phosphoribosyl pyrophosphate synthase I) (PRS-I)	PRPS1	12.1	32.7	23.27	23.27	7
1347	P11908	PRPS2_HUMAN	Ribose-phosphate pyrophosphokinase 2 (EC 2.7.6.1) (PPRibP) (Phosphoribosyl pyrophosphate synthase II) (PRS-II)	PRPS2	2	30.5	24.53	24.53	7
1348	I3L0S1	I3L0S1_HUMAN	Phosphoribosyl pyrophosphate synthase-associated protein 2 (Fragment)	PRPSAP2	9.82	35.38	35.38	35.38	6
1349	C9JIZ6	C9JIZ6_HUMAN	Prosaposin	PSAP	10.28	17.08	12.14	10.82	5
1350	Q9Y617	SERC_HUMAN	Phosphoserine aminotransferase (EC 2.6.1.52) (Phosphohydroxythreonine aminotransferase) (PSAT)	PSAT1	22.44	53.78	46.22	40.81	14
1351	O75475	PSIP1_HUMAN	PC4 and SFRS1-interacting protein (CLL-associated antigen KW-7) (Dense fine speckles 70 kDa protein) (DFS 70) (Lens epithelium-derived growth factor) (Transcriptional coactivator p75/p52)	PSIP1	4.4	16.04	9.623	5.283	2
1352	P25786	PSA1_HUMAN	Proteasome subunit alpha type-1 (EC 3.4.25.1) (30 kDa prosomal protein) (PROS-30) (Macropain subunit C2) (Multicatalytic endopeptidase complex subunit C2) (Proteasome component C2) (Proteasome nu chain)	PSMA1	8.19	36.88	29.66	26.62	5
1353	A0A024RA52	A0A024RA52_HUMAN	Proteasome subunit alpha type (EC 3.4.25.1)	PSMA2	8.7	32.91	32.91	32.91	5
1354	P25788	PSA3_HUMAN	Proteasome subunit alpha type-3 (EC 3.4.25.1) (Macropain subunit C8) (Multicatalytic endopeptidase complex subunit C8) (Proteasome component C8)	PSMA3	3.83	28.24	15.69	10.98	2
1355	H0YMZ1	H0YMZ1_HUMAN	Proteasome subunit alpha type (EC 3.4.25.1) (Fragment)	PSMA4	8.45	50.45	35.45	35.45	5
1356	P28066	PSA5_HUMAN	Proteasome subunit alpha type-5 (EC 3.4.25.1) (Macropain zeta chain) (Multicatalytic endopeptidase complex zeta chain) (Proteasome zeta chain)	PSMA5	9.45	39.83	39.83	31.54	5
1357	G3V5Z7	G3V5Z7_HUMAN	Proteasome subunit alpha type (EC 3.4.25.1)	PSMA6	6.91	42.86	27.38	20.24	4
1358	O14818	PSA7_HUMAN	Proteasome subunit alpha type-7 (EC 3.4.25.1) (Proteasome subunit RC6-1) (Proteasome subunit XAPC7)	PSMA7	12.82	43.95	39.11	36.29	7
1359	P20618	PSB1_HUMAN	Proteasome subunit beta type-1 (EC 3.4.25.1) (Macropain subunit C5) (Multicatalytic endopeptidase complex subunit C5) (Proteasome component C5) (Proteasome gamma chain)	PSMB1	5.82	39	27.39	21.58	3
1360	P49721	PSB2_HUMAN	Proteasome subunit beta type-2 (EC 3.4.25.1) (Macropain subunit C7-I) (Multicatalytic endopeptidase complex subunit C7-I) (Proteasome component C7-I)	PSMB2	6.37	58.21	46.27	30.85	5
1361	A0A087WUL2	A0A087WUL2_HUMAN	Proteasome subunit beta type-3 (Fragment)	PSMB3	5.15	66.21	37.93	28.28	3
1362	P28074	PSB5_HUMAN	Proteasome subunit beta type-5 (EC 3.4.25.1) (Macropain epsilon chain) (Multicatalytic endopeptidase complex epsilon chain) (Proteasome chain 6) (Proteasome epsilon chain) (Proteasome subunit MB1) (Proteasome subunit X)	PSMB5	2.08	34.22	16.35	9.886	2
1363	P28072	PSB6_HUMAN	Proteasome subunit beta type-6 (EC 3.4.25.1) (Macropain delta chain) (Multicatalytic endopeptidase complex delta chain) (Proteasome delta chain) (Proteasome subunit Y)	PSMB6	3.23	28.87	12.55	8.368	2
1364	Q99436	PSB7_HUMAN	Proteasome subunit beta type-7 (EC 3.4.25.1) (Macropain chain Z) (Multicatalytic endopeptidase complex chain Z) (Proteasome subunit Z)	PSMB7	2.29	22.74	16.97	10.11	1
1365	P62191	PRS4_HUMAN	26S proteasome regulatory subunit 4 (P26s4) (26S proteasome AAA-ATPase subunit RPT2) (Proteasome 26S subunit ATPase 1)	PSMC1	11.18	46.14	29.09	21.59	8
1366	P35998	PRS7_HUMAN	26S proteasome regulatory subunit 7 (26S proteasome AAA-ATPase subunit RPT1) (Proteasome 26S subunit ATPase 2) (Protein MSS1)	PSMC2	18.84	52.89	33.49	28.64	10
1367	R4GNH3	R4GNH3_HUMAN	26S proteasome regulatory subunit 6A	PSMC3	25.52	44.44	42.32	36.88	16
1368	P43686	PRS6B_HUMAN	26S proteasome regulatory subunit 6B (26S proteasome AAA-ATPase subunit RPT3) (MB67-interacting protein) (MIP224) (Proteasome 26S subunit ATPase 4) (Tat-binding protein 7) (TBP-7)	PSMC4	15.9	53.83	41.39	38.28	8
1369	P62195	PRS8_HUMAN	26S proteasome regulatory subunit 8 (26S proteasome AAA-ATPase subunit RPT6) (Proteasome 26S subunit ATPase 5) (Proteasome subunit p45) (Thyroid hormone receptor-interacting protein 1) (TRIP1) (p45/SUG)	PSMC5	13.76	49.51	33.5	24.38	7
1370	A0A087X2I1	A0A087X2I1_HUMAN	26S proteasome regulatory subunit 10B	PSMC6	22.49	50.62	44.42	38.71	12
1371	A0A087WW66	A0A087WW66_HUMAN	26S proteasome non-ATPase regulatory subunit 1	PSMD1	19.24	28.44	18.68	17.31	10
1372	O00231	PSD11_HUMAN	26S proteasome non-ATPase regulatory subunit 11 (26S proteasome regulatory subunit RPN6) (26S proteasome regulatory subunit S9) (26S proteasome regulatory subunit p44.5)	PSMD11	14.51	40.52	33.41	25.12	7
1373	O00232	PSD12_HUMAN	26S proteasome non-ATPase regulatory subunit 12 (26S proteasome regulatory subunit RPN5) (26S proteasome regulatory subunit p55)	PSMD12	7.86	22.15	16.23	10.31	4
1374	Q9UNM6	PSD13_HUMAN	26S proteasome non-ATPase regulatory subunit 13 (26S proteasome regulatory subunit RPN9) (26S proteasome regulatory subunit S11) (26S proteasome regulatory subunit p40.5)	PSMD13	9.85	42.82	18.62	18.62	6
1375	O00487	PSDE_HUMAN	26S proteasome non-ATPase regulatory subunit 14 (EC 3.4.19.-) (26S proteasome regulatory subunit RPN11) (26S proteasome-associated PAD1 homolog 1)	PSMD14	5	37.42	26.45	26.45	3
1376	Q13200	PSMD2_HUMAN	26S proteasome non-ATPase regulatory subunit 2 (26S proteasome regulatory subunit RPN1) (26S proteasome regulatory subunit S2) (26S proteasome subunit p97) (Protein 55.11) (Tumor necrosis factor type 1 receptor-associated protein 2)	PSMD2	14.11	31.83	18.72	13.99	8
1377	O43242	PSMD3_HUMAN	26S proteasome non-ATPase regulatory subunit 3 (26S proteasome regulatory subunit RPN3) (26S proteasome regulatory subunit S3) (Proteasome subunit p58)	PSMD3	16.02	42.32	26.78	21.35	8
1378	Q5VWC4	Q5VWC4_HUMAN	26S proteasome non-ATPase regulatory subunit 4 (Proteasome (Prosome, macropain) 26S subunit, non-ATPase, 4, isoform CRA_b)	PSMD4	5.66	45.79	26.05	15.79	3
1379	Q16401	PSMD5_HUMAN	26S proteasome non-ATPase regulatory subunit 5 (26S protease subunit S5 basic) (26S proteasome subunit S5B)	PSMD5	9.41	28.97	15.67	11.31	5
1380	Q15008	PSMD6_HUMAN	26S proteasome non-ATPase regulatory subunit 6 (26S proteasome regulatory subunit RPN7) (26S proteasome regulatory subunit S10) (Breast cancer-associated protein SGA-113M) (Phosphonoformate immuno-associated protein 4) (Proteasome regulatory particle subunit p44S10) (p42A)	PSMD6	10.04	36.5	17.74	14.91	5
1381	P51665	PSMD7_HUMAN	26S proteasome non-ATPase regulatory subunit 7 (26S proteasome regulatory subunit RPN8) (26S proteasome regulatory subunit S12) (Mov34 protein homolog) (Proteasome subunit p40)	PSMD7	12.07	40.74	32.1	32.1	6
1382	P48556	PSMD8_HUMAN	26S proteasome non-ATPase regulatory subunit 8 (26S proteasome regulatory subunit RPN12) (26S proteasome regulatory subunit S14) (p31)	PSMD8	1.91	18.29	10.29	8	2
1383	J3KN29	J3KN29_HUMAN	26S proteasome non-ATPase regulatory subunit 9	PSMD9	2.98	38.29	19.37	10.36	2
1384	Q06323	PSME1_HUMAN	Proteasome activator complex subunit 1 (11S regulator complex subunit alpha) (REG-alpha) (Activator of multicatalytic protease subunit 1) (Interferon gamma up-regulated I-5111 protein) (IGUP I-5111) (Proteasome activator 28 subunit alpha) (PA28a) (PA28alpha)	PSME1	13.51	46.59	46.59	37.75	7
1385	A0A087X1Z3	A0A087X1Z3_HUMAN	Proteasome activator complex subunit 2	PSME2	4.1	35.43	16.54	13.78	3
1386	P61289	PSME3_HUMAN	Proteasome activator complex subunit 3 (11S regulator complex subunit gamma) (REG-gamma) (Activator of multicatalytic protease subunit 3) (Ki nuclear autoantigen) (Proteasome activator 28 subunit gamma) (PA28g) (PA28gamma)	PSME3	14.25	66.54	57.48	52.76	8
1387	Q92530	PSMF1_HUMAN	Proteasome inhibitor PI31 subunit (hPI31)	PSMF1	6.01	47.23	22.88	22.88	4
1388	Q969U7	PSMG2_HUMAN	Proteasome assembly chaperone 2 (PAC-2) (Hepatocellular carcinoma-susceptibility protein 3) (Tumor necrosis factor superfamily member 5-induced protein 1)	PSMG2	2.68	18.18	7.955	7.955	2
1389	Q8WXF1	PSPC1_HUMAN	Paraspeckle component 1 (Paraspeckle protein 1)	PSPC1	7.7	24.47	14.53	12.43	4
1390	P78330	SERB_HUMAN	Phosphoserine phosphatase (PSP) (PSPase) (EC 3.1.3.3) (L-3-phosphoserine phosphatase) (O-phosphoserine phosphohydrolase)	PSPH	3.89	48.89	26.22	17.33	3
1391	A0A0U1RRM4	A0A0U1RRM4_HUMAN	Polypyrimidine tract-binding protein 1	PTBP1	2	68.71	62.24	58.33	17
1392	P26599	PTBP1_HUMAN	Polypyrimidine tract-binding protein 1 (PTB) (57 kDa RNA-binding protein PPTB-1) (Heterogeneous nuclear ribonucleoprotein I) (hnRNP I)	PTBP1	30.7	73.45	64.03	59.7	19
1393	Q96EY7	PTCD3_HUMAN	Pentatricopeptide repeat domain-containing protein 3, mitochondrial (28S ribosomal protein S39, mitochondrial) (MRP-S39) (Mitochondrial small ribosomal subunit protein mS39) (Transformation-related gene 15 protein) (TRG-15)	PTCD3	2.33	7.112	5.951	4.209	1
1394	Q9H7Z7	PGES2_HUMAN	Prostaglandin E synthase 2 (Membrane-associated prostaglandin E synthase-2) (mPGE synthase-2) (Microsomal prostaglandin E synthase 2) (mPGES-2) (Prostaglandin-H(2) E-isomerase) (EC 5.3.99.3) [Cleaved into: Prostaglandin E synthase 2 truncated form]	PTGES2	4.02	25.99	10.88	10.88	2
1395	A0A087WYT3	A0A087WYT3_HUMAN	Prostaglandin E synthase 3	PTGES3	10.17	39.63	37.2	37.2	6
1396	H0Y8F1	H0Y8F1_HUMAN	Inactive tyrosine-protein kinase 7 (Fragment)	PTK7	0.84	10.41	5.753	5.753	1
1397	B8ZZQ6	B8ZZQ6_HUMAN	Prothymosin alpha	PTMA	11.96	42.06	30.84	30.84	9
1398	P20962	PTMS_HUMAN	Parathymosin	PTMS	1.5	30.39	10.78	10.78	1
1399	F6WIT2	F6WIT2_HUMAN	Serine/threonine-protein phosphatase 2A activator (EC 5.2.1.8) (Phosphotyrosyl phosphatase activator)	PTPA	3.93	34.38	24.65	21.18	3
1400	Q8WUK0	PTPM1_HUMAN	Phosphatidylglycerophosphatase and protein-tyrosine phosphatase 1 (EC 3.1.3.27) (PTEN-like phosphatase) (Phosphoinositide lipid phosphatase) (Protein-tyrosine phosphatase mitochondrial 1) (EC 3.1.3.16) (EC 3.1.3.48)	PTPMT1	1.63	22.39	12.44	6.468	1
1401	Q06124	PTN11_HUMAN	Tyrosine-protein phosphatase non-receptor type 11 (EC 3.1.3.48) (Protein-tyrosine phosphatase 1D) (PTP-1D) (Protein-tyrosine phosphatase 2C) (PTP-2C) (SH-PTP2) (SHP-2) (Shp2) (SH-PTP3)	PTPN11	2.18	14.74	8.04	3.015	1
1402	J3KQ48	J3KQ48_HUMAN	Peptidyl-tRNA hydrolase 2, mitochondrial	PTRH2	6	32.22	32.22	32.22	3
1403	Q6GMV3	PTRD1_HUMAN	Putative peptidyl-tRNA hydrolase PTRHD1 (EC 3.1.1.29) (Peptidyl-tRNA hydrolase domain-containing protein 1)	PTRHD1	4	65.71	32.86	32.86	2
1404	A8MXQ1	A8MXQ1_HUMAN	Pituitary tumor-transforming gene 1 protein-interacting protein	PTTG1IP	2.01	35.22	18.87	11.32	1
1405	H0YEM1	H0YEM1_HUMAN	Poly(U)-binding-splicing factor PUF60 (Fragment)	PUF60	8.97	54.17	34.52	27.08	6
1406	Q15397	PUM3_HUMAN	Pumilio homolog 3 (HBV X-transactivated gene 5 protein) (HBV XAg-transactivated protein 5) (Minor histocompatibility antigen HA-8) (HLA-HA8)	PUM3	4.3	30.86	8.333	5.71	2
1407	G8JLB3	G8JLB3_HUMAN	tRNA pseudouridine synthase (EC 5.4.99.-) (Fragment)	PUS1	1.59	17.19	4.948	4.948	2
1408	A0A1B0GTU4	A0A1B0GTU4_HUMAN	Paxillin	PXN	1.14	8.603	2.035	2.035	2
1409	P32322	P5CR1_HUMAN	Pyrroline-5-carboxylate reductase 1, mitochondrial (P5C reductase 1) (P5CR 1) (EC 1.5.1.2)	PYCR1	10.61	26.02	26.02	26.02	6
1410	A0A087WZR9	A0A087WZR9_HUMAN	Pyrroline-5-carboxylate reductase (EC 1.5.1.2)	PYCR2	2.64	30.41	16.3	16.3	4
1411	P11216	PYGB_HUMAN	Glycogen phosphorylase, brain form (EC 2.4.1.1)	PYGB	26.8	32.15	27.88	23.25	13
1412	E9PK47	E9PK47_HUMAN	Alpha-1,4 glucan phosphorylase (EC 2.4.1.1)	PYGL	10.27	25.27	16.73	15.75	9
1413	P47897	SYQ_HUMAN	Glutamine--tRNA ligase (EC 6.1.1.18) (Glutaminyl-tRNA synthetase) (GlnRS)	QARS	26.55	46.45	36.9	26.06	13
1414	P09417	DHPR_HUMAN	Dihydropteridine reductase (EC 1.5.1.34) (HDHPR) (Quinoid dihydropteridine reductase) (Short chain dehydrogenase/reductase family 33C member 1)	QDPR	2.35	9.836	9.836	5.328	1
1415	P61026	RAB10_HUMAN	Ras-related protein Rab-10	RAB10	2	22.5	16.5	16.5	3
1416	P62491	RB11A_HUMAN	Ras-related protein Rab-11A (Rab-11) (YL8)	RAB11A	2	48.61	31.48	24.54	3
1417	Q15907	RB11B_HUMAN	Ras-related protein Rab-11B (GTP-binding protein YPT3)	RAB11B	5.01	48.17	31.19	24.31	4
1418	P61106	RAB14_HUMAN	Ras-related protein Rab-14	RAB14	7.68	36.74	33.02	33.02	4
1419	P62820	RAB1A_HUMAN	Ras-related protein Rab-1A (YPT1-related protein)	RAB1A	2.21	50.73	36.1	32.2	5
1420	Q9H0U4	RAB1B_HUMAN	Ras-related protein Rab-1B	RAB1B	1.02	45.77	30.35	26.37	4
1421	Q9UL25	RAB21_HUMAN	Ras-related protein Rab-21	RAB21	7.73	32.44	21.78	17.33	4
1422	P61019	RAB2A_HUMAN	Ras-related protein Rab-2A	RAB2A	2.61	51.42	14.15	14.15	2
1423	F5H157	F5H157_HUMAN	Ras-related protein Rab-35 (Fragment)	RAB35	3.1	37.3	29.73	21.62	3
1424	Q15042	RB3GP_HUMAN	Rab3 GTPase-activating protein catalytic subunit (RAB3 GTPase-activating protein 130 kDa subunit) (Rab3-GAP p130) (Rab3-GAP)	RAB3GAP1	2.02	16.72	2.956	1.835	1
1425	P20339	RAB5A_HUMAN	Ras-related protein Rab-5A	RAB5A	1.56	29.3	15.35	6.512	1
1426	P51148	RAB5C_HUMAN	Ras-related protein Rab-5C (L1880) (RAB5L)	RAB5C	7.51	28.24	27.31	27.31	4
1427	P20340	RAB6A_HUMAN	Ras-related protein Rab-6A (Rab-6)	RAB6A	3.19	27.4	23.56	17.79	3
1428	P51149	RAB7A_HUMAN	Ras-related protein Rab-7a	RAB7A	10.06	79.23	50.72	40.58	8
1429	P61006	RAB8A_HUMAN	Ras-related protein Rab-8A (Oncogene c-mel)	RAB8A	2	17.39	17.39	17.39	3
1430	H0Y4Z8	H0Y4Z8_HUMAN	Chromosome 9 open reading frame 86, isoform CRA_b (Rab-like protein 6)	RABL6	1.14	9.589	2.466	2.466	1
1431	P63000	RAC1_HUMAN	Ras-related C3 botulinum toxin substrate 1 (Cell migration-inducing gene 5 protein) (Ras-like protein TC25) (p21-Rac1)	RAC1	9.04	39.58	35.42	31.25	5
1432	P63244	RACK1_HUMAN	Receptor of activated protein C kinase 1 (Cell proliferation-inducing gene 21 protein) (Guanine nucleotide-binding protein subunit beta-2-like 1) (Guanine nucleotide-binding protein subunit beta-like protein 12.3) (Human lung cancer oncogene 7 protein) (HLC-7) (Receptor for activated C kinase) (Small ribosomal subunit protein RACK1) [Cleaved into: Receptor of activated protein C kinase 1, N-termi…	RACK1	29.73	78.55	75.39	73.19	17
1433	O60216	RAD21_HUMAN	Double-strand-break repair protein rad21 homolog (hHR21) (Nuclear matrix protein 1) (NXP-1) (SCC1 homolog)	RAD21	3.2	16.16	4.12	4.12	2
1434	P54725	RD23A_HUMAN	UV excision repair protein RAD23 homolog A (HR23A) (hHR23A)	RAD23A	2.01	35.26	10.47	10.47	2
1435	P54727	RD23B_HUMAN	UV excision repair protein RAD23 homolog B (HR23B) (hHR23B) (XP-C repair-complementing complex 58 kDa protein) (p58)	RAD23B	7.82	30.07	16.63	14.67	5
1436	P78406	RAE1L_HUMAN	mRNA export factor (Rae1 protein homolog) (mRNA-associated protein mrnp 41)	RAE1	3.42	32.34	14.4	9.239	2
1437	A0A1W2PQJ7	A0A1W2PQJ7_HUMAN	Retinoic acid-induced protein 1	RAI1	2.02	13.34	1.45	1.45	1
1438	P11234	RALB_HUMAN	Ras-related protein Ral-B	RALB	2.28	14.08	5.825	5.825	1
1439	Q5QPL9	Q5QPL9_HUMAN	RNA-binding protein Raly (Fragment)	RALY	9.9	55.27	35.86	32.49	6
1440	J3KQE5	J3KQE5_HUMAN	GTP-binding nuclear protein Ran (Fragment)	RAN	19.32	61.97	61.54	40.17	12
1441	F6WQW2	F6WQW2_HUMAN	Ran-specific GTPase-activating protein	RANBP1	12.68	56.47	44.6	43.88	6
1442	P49792	RBP2_HUMAN	E3 SUMO-protein ligase RanBP2 (EC 6.3.2.-) (358 kDa nucleoporin) (Nuclear pore complex protein Nup358) (Nucleoporin Nup358) (Ran-binding protein 2) (RanBP2) (p270)	RANBP2	13.26	21.74	6.203	3.908	8
1443	P46060	RAGP1_HUMAN	Ran GTPase-activating protein 1 (RanGAP1)	RANGAP1	16.22	56.56	36.29	28.45	10
1444	P61224	RAP1B_HUMAN	Ras-related protein Rap-1b (GTP-binding protein smg p21B)	RAP1B	5.5	43.48	20.65	20.65	5
1445	P54136	SYRC_HUMAN	Arginine--tRNA ligase, cytoplasmic (EC 6.1.1.19) (Arginyl-tRNA synthetase) (ArgRS)	RARS	21.31	52.12	31.97	21.67	11
1446	E9PAU2	E9PAU2_HUMAN	Ribonucleoprotein PTB-binding 1	RAVER1	9.77	35.32	21.96	21.96	7
1447	Q09028	RBBP4_HUMAN	Histone-binding protein RBBP4 (Chromatin assembly factor 1 subunit C) (CAF-1 subunit C) (Chromatin assembly factor I p48 subunit) (CAF-I 48 kDa subunit) (CAF-I p48) (Nucleosome-remodeling factor subunit RBAP48) (Retinoblastoma-binding protein 4) (RBBP-4) (Retinoblastoma-binding protein p48)	RBBP4	12.2	52.24	27.53	25.88	7
1448	E9PC52	E9PC52_HUMAN	Histone-binding protein RBBP7	RBBP7	5.11	44.95	31.97	26.44	8
1449	A0A0A0MR66	A0A0A0MR66_HUMAN	RNA binding motif protein 10, isoform CRA_d (RNA-binding protein 10)	RBM10	3.07	10.25	5.729	5.729	2
1450	Q9NTZ6	RBM12_HUMAN	RNA-binding protein 12 (RNA-binding motif protein 12) (SH3/WW domain anchor protein in the nucleus) (SWAN)	RBM12	2.51	13.84	7.618	3.433	2
1451	Q96PK6	RBM14_HUMAN	RNA-binding protein 14 (Paraspeckle protein 2) (PSP2) (RNA-binding motif protein 14) (RRM-containing coactivator activator/modulator) (Synaptotagmin-interacting protein) (SYT-interacting protein)	RBM14	11	17.79	13	10.01	6
1452	Q9Y4C8	RBM19_HUMAN	Probable RNA-binding protein 19 (RNA-binding motif protein 19)	RBM19	2	9.167	2.187	2.187	1
1453	P49756	RBM25_HUMAN	RNA-binding protein 25 (Arg/Glu/Asp-rich protein of 120 kDa) (RED120) (Protein S164) (RNA-binding motif protein 25) (RNA-binding region-containing protein 7)	RBM25	6.75	14	7.711	7.711	4
1454	A0A087X0H9	A0A087X0H9_HUMAN	RNA-binding protein 26	RBM26	2.98	8.226	3.171	2.478	2
1455	Q9P2N5	RBM27_HUMAN	RNA-binding protein 27 (RNA-binding motif protein 27)	RBM27	4.44	15.94	6.792	4.623	2
1456	Q9NW13	RBM28_HUMAN	RNA-binding protein 28 (RNA-binding motif protein 28)	RBM28	1.33	18.18	6.851	3.953	2
1457	P98179	RBM3_HUMAN	RNA-binding protein 3 (RNA-binding motif protein 3) (RNPL)	RBM3	8.01	61.78	55.41	55.41	6
1458	G3XAC6	G3XAC6_HUMAN	RNA-binding protein 39 (RNA-binding region (RNP1, RRM) containing 2, isoform CRA_f)	RBM39	18.28	66.67	42.55	28.84	10
1459	Q9BWF3	RBM4_HUMAN	RNA-binding protein 4 (Lark homolog) (hLark) (RNA-binding motif protein 4) (RNA-binding motif protein 4a)	RBM4	2.06	17.58	6.593	4.396	1
1460	Q9BTD8	RBM42_HUMAN	RNA-binding protein 42 (RNA-binding motif protein 42)	RBM42	3.24	17.92	8.958	8.958	3
1461	P38159	RBMX_HUMAN	RNA-binding motif protein, X chromosome (Glycoprotein p43) (Heterogeneous nuclear ribonucleoprotein G) (hnRNP G) [Cleaved into: RNA-binding motif protein, X chromosome, N-terminally processed]	RBMX	13.25	61.89	23.79	20.72	8
1462	A0A0A0MQT0	A0A0A0MQT0_HUMAN	Retinol binding protein 1, cellular (Retinol-binding protein 1)	RBP1	1.28	31.47	6.091	6.091	1
1463	P18754	RCC1_HUMAN	Regulator of chromosome condensation (Cell cycle regulatory protein) (Chromosome condensation protein 1)	RCC1	13.13	46.56	37.29	28.03	7
1464	Q9P258	RCC2_HUMAN	Protein RCC2 (RCC1-like protein TD-60) (Telophase disk protein of 60 kDa)	RCC2	20.57	41.57	31.99	26.44	10
1465	Q15293	RCN1_HUMAN	Reticulocalbin-1	RCN1	3.82	12.99	8.459	8.459	2
1466	Q14257	RCN2_HUMAN	Reticulocalbin-2 (Calcium-binding protein ERC-55) (E6-binding protein) (E6BP)	RCN2	3.65	21.14	15.77	8.517	2
1467	G3V234	G3V234_HUMAN	Retinol dehydrogenase 11 (Fragment)	RDH11	0.72	20.43	6.452	6.452	1
1468	Q8NBN7	RDH13_HUMAN	Retinol dehydrogenase 13 (EC 1.1.1.-) (Short chain dehydrogenase/reductase family 7C member 3)	RDH13	2	9.063	7.251	7.251	1
1469	P35241	RADI_HUMAN	Radixin	RDX	1.06	54.89	22.81	14.24	9
1470	P46063	RECQ1_HUMAN	ATP-dependent DNA helicase Q1 (EC 3.6.4.12) (DNA helicase, RecQ-like type 1) (RecQ1) (DNA-dependent ATPase Q1) (RecQ protein-like 1)	RECQL	4.55	14.79	8.475	6.163	3
1471	H0YDT0	H0YDT0_HUMAN	RalBP1-associated Eps domain-containing protein 1 (Fragment)	REPS1	2.14	8.355	3.183	2.122	1
1472	Q9Y3B8	ORN_HUMAN	Oligoribonuclease, mitochondrial (EC 3.1.-.-) (RNA exonuclease 2 homolog) (Small fragment nuclease)	REXO2	3.36	28.27	14.35	14.35	2
1473	P35251	RFC1_HUMAN	Replication factor C subunit 1 (Activator 1 140 kDa subunit) (A1 140 kDa subunit) (Activator 1 large subunit) (Activator 1 subunit 1) (DNA-binding protein PO-GA) (Replication factor C 140 kDa subunit) (RF-C 140 kDa subunit) (RFC140) (Replication factor C large subunit)	RFC1	2.21	17.68	3.136	1.045	1
1474	P35250	RFC2_HUMAN	Replication factor C subunit 2 (Activator 1 40 kDa subunit) (A1 40 kDa subunit) (Activator 1 subunit 2) (Replication factor C 40 kDa subunit) (RF-C 40 kDa subunit) (RFC40)	RFC2	3.43	23.16	12.99	8.475	2
1475	C9JZI1	C9JZI1_HUMAN	Replication factor C subunit 4	RFC4	5.53	34.52	19.64	11.9	3
1476	P40937	RFC5_HUMAN	Replication factor C subunit 5 (Activator 1 36 kDa subunit) (A1 36 kDa subunit) (Activator 1 subunit 5) (Replication factor C 36 kDa subunit) (RF-C 36 kDa subunit) (RFC36)	RFC5	1.38	15.29	12.94	3.529	1
1477	P61586	RHOA_HUMAN	Transforming protein RhoA (Rho cDNA clone 12) (h12)	RHOA	16.46	76.17	68.91	55.96	9
1478	Q5JR08	Q5JR08_HUMAN	Rho-related GTP-binding protein RhoC (Fragment)	RHOC	0.77	63.3	47.87	38.3	7
1479	Q9NPQ8	RIC8A_HUMAN	Synembryn-A (Protein Ric-8A)	RIC8A	3.93	16.57	9.416	6.78	2
1480	P52758	RIDA_HUMAN	2-iminobutanoate/2-iminopropanoate deaminase (EC 3.5.99.10) (14.5 kDa translational inhibitor protein) (hp14.5) (p14.5) (Heat-responsive protein 12) (Reactive intermediate imine deaminase A homolog) (Translation inhibitor L-PSP ribonuclease) (EC 3.1.-.-) (UK114 antigen homolog)	RIDA	2.27	58.39	37.96	11.68	1
1481	Q5UIP0	RIF1_HUMAN	Telomere-associated protein RIF1 (Rap1-interacting factor 1 homolog)	RIF1	2.19	10.23	2.953	0.4854	1
1482	O75792	RNH2A_HUMAN	Ribonuclease H2 subunit A (RNase H2 subunit A) (EC 3.1.26.4) (Aicardi-Goutieres syndrome 4 protein) (AGS4) (RNase H(35)) (Ribonuclease HI large subunit) (RNase HI large subunit) (Ribonuclease HI subunit A)	RNASEH2A	1.8	45.15	18.73	11.37	2
1483	Q5XPI4	RN123_HUMAN	E3 ubiquitin-protein ligase RNF123 (EC 2.3.2.27) (Kip1 ubiquitination-promoting complex protein 1) (RING finger protein 123) (RING-type E3 ubiquitin transferase RNF123)	RNF123	0.71	6.773	1.065	0.5327	1
1484	Q99496	RING2_HUMAN	E3 ubiquitin-protein ligase RING2 (EC 2.3.2.27) (Huntingtin-interacting protein 2-interacting protein 3) (HIP2-interacting protein 3) (Protein DinG) (RING finger protein 1B) (RING1b) (RING finger protein 2) (RING finger protein BAP-1) (RING-type E3 ubiquitin transferase RING2)	RNF2	2.09	23.21	4.167	4.167	1
1485	Q5VTR2	BRE1A_HUMAN	E3 ubiquitin-protein ligase BRE1A (BRE1-A) (hBRE1) (EC 2.3.2.27) (RING finger protein 20) (RING-type E3 ubiquitin transferase BRE1A)	RNF20	0.99	27.18	7.487	1.436	1
1486	P13489	RINI_HUMAN	Ribonuclease inhibitor (Placental ribonuclease inhibitor) (Placental RNase inhibitor) (Ribonuclease/angiogenin inhibitor 1) (RAI)	RNH1	12.66	61.39	44.9	24.95	7
1487	O43148	MCES_HUMAN	mRNA cap guanine-N7 methyltransferase (EC 2.1.1.56) (RG7MT1) (mRNA (guanine-N(7)-)-methyltransferase) (mRNA cap methyltransferase) (hCMT1) (hMet) (hcm1p)	RNMT	2.09	22.69	6.513	2.521	1
1488	H3BTC0	H3BTC0_HUMAN	RNA-binding protein with serine-rich domain 1 (Fragment)	RNPS1	6.01	40.4	17.88	17.88	3
1489	P27694	RFA1_HUMAN	Replication protein A 70 kDa DNA-binding subunit (RP-A p70) (Replication factor A protein 1) (RF-A protein 1) (Single-stranded DNA-binding protein) [Cleaved into: Replication protein A 70 kDa DNA-binding subunit, N-terminally processed]	RPA1	11.09	24.68	16.23	14.61	6
1490	P15927	RFA2_HUMAN	Replication protein A 32 kDa subunit (RP-A p32) (Replication factor A protein 2) (RF-A protein 2) (Replication protein A 34 kDa subunit) (RP-A p34)	RPA2	3.48	21.85	13.7	13.7	2
1491	P35244	RFA3_HUMAN	Replication protein A 14 kDa subunit (RP-A p14) (Replication factor A protein 3) (RF-A protein 3)	RPA3	6.07	80.17	57.02	48.76	3
1492	Q96AT9	RPE_HUMAN	Ribulose-phosphate 3-epimerase (EC 5.1.3.1) (Ribulose-5-phosphate-3-epimerase)	RPE	2.41	30.26	17.54	17.54	2
1493	Q9H9Y2	RPF1_HUMAN	Ribosome production factor 1 (Brix domain-containing protein 5) (Ribosome biogenesis protein RPF1)	RPF1	2.01	35.53	4.871	4.871	1
1494	X1WI28	X1WI28_HUMAN	60S ribosomal protein L10 (Fragment)	RPL10	14.04	64	41.5	41.5	10
1495	P62906	RL10A_HUMAN	60S ribosomal protein L10a (CSA-19) (Large ribosomal subunit protein uL1) (Neural precursor cell expressed developmentally down-regulated protein 6) (NEDD-6)	RPL10A	11.71	39.63	36.41	31.34	6
1496	P62913	RL11_HUMAN	60S ribosomal protein L11 (CLL-associated antigen KW-12) (Large ribosomal subunit protein uL5)	RPL11	10.35	49.44	30.9	26.4	6
1497	P30050	RL12_HUMAN	60S ribosomal protein L12 (Large ribosomal subunit protein uL11)	RPL12	14	60.61	58.79	58.79	8
1498	P26373	RL13_HUMAN	60S ribosomal protein L13 (Breast basic conserved protein 1) (Large ribosomal subunit protein eL13)	RPL13	12.09	38.86	36.49	32.23	7
1499	P40429	RL13A_HUMAN	60S ribosomal protein L13a (23 kDa highly basic protein) (Large ribosomal subunit protein uL13)	RPL13A	11.24	49.26	31.03	31.03	7
1500	E7EPB3	E7EPB3_HUMAN	60S ribosomal protein L14	RPL14	6.54	57.26	36.29	26.61	5
1501	P61313	RL15_HUMAN	60S ribosomal protein L15 (Large ribosomal subunit protein eL15)	RPL15	14.63	50	46.57	35.29	7
1502	J3QQT2	J3QQT2_HUMAN	60S ribosomal protein L17 (Fragment)	RPL17	16.07	56.14	47.37	47.37	8
1503	J3QQ67	J3QQ67_HUMAN	60S ribosomal protein L18 (Fragment)	RPL18	15.09	56.32	38.42	38.42	9
1504	M0R3D6	M0R3D6_HUMAN	60S ribosomal protein L18a (Fragment)	RPL18A	5.04	39.72	34.04	24.11	3
1505	J3QR09	J3QR09_HUMAN	Ribosomal protein L19	RPL19	6.65	29.53	23.32	13.99	4
1506	P46778	RL21_HUMAN	60S ribosomal protein L21 (Large ribosomal subunit protein eL21)	RPL21	7.58	48.12	31.25	31.25	5
1507	P35268	RL22_HUMAN	60S ribosomal protein L22 (EBER-associated protein) (EAP) (Epstein-Barr virus small RNA-associated protein) (Heparin-binding protein HBp15) (Large ribosomal subunit protein eL22)	RPL22	6.31	52.34	40.63	39.06	5
1508	P62829	RL23_HUMAN	60S ribosomal protein L23 (60S ribosomal protein L17) (Large ribosomal subunit protein uL14)	RPL23	12.9	54.29	47.86	36.43	8
1509	P62750	RL23A_HUMAN	60S ribosomal protein L23a (Large ribosomal subunit protein uL23)	RPL23A	16.13	83.97	51.92	51.92	9
1510	C9JXB8	C9JXB8_HUMAN	60S ribosomal protein L24	RPL24	11.06	64.46	44.63	44.63	7
1511	P61254	RL26_HUMAN	60S ribosomal protein L26 (Large ribosomal subunit protein uL24)	RPL26	12.24	48.28	47.59	36.55	6
1512	P61353	RL27_HUMAN	60S ribosomal protein L27 (Large ribosomal subunit protein eL27)	RPL27	11.58	54.41	54.41	54.41	7
1513	P46776	RL27A_HUMAN	60S ribosomal protein L27a (Large ribosomal subunit protein uL15)	RPL27A	13.83	44.59	33.11	33.11	7
1514	P46779	RL28_HUMAN	60S ribosomal protein L28 (Large ribosomal subunit protein eL28)	RPL28	3.77	55.47	27.01	21.9	4
1515	P47914	RL29_HUMAN	60S ribosomal protein L29 (Cell surface heparin-binding protein HIP) (Large ribosomal subunit protein eL29)	RPL29	2.7	30.19	14.47	14.47	2
1516	P39023	RL3_HUMAN	60S ribosomal protein L3 (HIV-1 TAR RNA-binding protein B) (TARBP-B) (Large ribosomal subunit protein uL3)	RPL3	28.18	60.05	49.88	46.4	17
1517	E5RI99	E5RI99_HUMAN	60S ribosomal protein L30 (Fragment)	RPL30	4.77	42.11	35.09	35.09	3
1518	P62899	RL31_HUMAN	60S ribosomal protein L31 (Large ribosomal subunit protein eL31)	RPL31	9.72	54.4	48	35.2	5
1519	F8W727	F8W727_HUMAN	60S ribosomal protein L32	RPL32	8.56	49.67	37.25	30.72	4
1520	P49207	RL34_HUMAN	60S ribosomal protein L34 (Large ribosomal subunit protein eL34)	RPL34	2.99	21.37	15.38	15.38	2
1521	P42766	RL35_HUMAN	60S ribosomal protein L35 (Large ribosomal subunit protein uL29)	RPL35	8.37	42.28	37.4	37.4	6
1522	P18077	RL35A_HUMAN	60S ribosomal protein L35a (Cell growth-inhibiting gene 33 protein) (Large ribosomal subunit protein eL33)	RPL35A	0.96	30	13.64	7.273	1
1523	Q9Y3U8	RL36_HUMAN	60S ribosomal protein L36 (Large ribosomal subunit protein eL36)	RPL36	9.17	40.95	33.33	33.33	5
1524	J3KQN4	J3KQN4_HUMAN	60S ribosomal protein L36a	RPL36A	0.78	11.27	6.338	6.338	1
1525	Q6P4E4	Q6P4E4_HUMAN	60S ribosomal protein L37a (RPL37A protein) (cDNA FLJ76565, highly similar to Homo sapiens ribosomal protein L37a, mRNA)	RPL37A	1.22	29.17	29.17	16.67	1
1526	P63173	RL38_HUMAN	60S ribosomal protein L38 (Large ribosomal subunit protein eL38)	RPL38	4.42	84.29	50	35.71	2
1527	Q59GN2	R39L5_HUMAN	Putative 60S ribosomal protein L39-like 5 (60S ribosomal protein L39 pseudogene 5)	RPL39P5	1.66	50.98	19.61	19.61	2
1528	P36578	RL4_HUMAN	60S ribosomal protein L4 (60S ribosomal protein L1) (Large ribosomal subunit protein uL4)	RPL4	45.47	73.77	48.48	42.86	25
1529	P46777	RL5_HUMAN	60S ribosomal protein L5 (Large ribosomal subunit protein uL18)	RPL5	27.26	52.86	46.8	46.8	14
1530	Q02878	RL6_HUMAN	60S ribosomal protein L6 (Large ribosomal subunit protein eL6) (Neoplasm-related protein C140) (Tax-responsive enhancer element-binding protein 107) (TaxREB107)	RPL6	25.05	55.56	47.57	44.44	17
1531	P18124	RL7_HUMAN	60S ribosomal protein L7 (Large ribosomal subunit protein uL30)	RPL7	22.72	56.85	50.81	47.98	12
1532	P62424	RL7A_HUMAN	60S ribosomal protein L7a (Large ribosomal subunit protein eL8) (PLA-X polypeptide) (Surfeit locus protein 3)	RPL7A	26.22	53.38	46.24	45.86	15
1533	Q6DKI1	RL7L_HUMAN	60S ribosomal protein L7-like 1 (Large ribosomal subunit protein uL30-like 1)	RPL7L1	3.06	20.33	9.756	9.756	2
1534	E9PKZ0	E9PKZ0_HUMAN	60S ribosomal protein L8 (Fragment)	RPL8	9.42	52.2	45.37	28.78	6
1535	P32969	RL9_HUMAN	60S ribosomal protein L9 (Large ribosomal subunit protein uL6)	RPL9	13.88	61.46	61.46	61.46	9
1536	P05388	RLA0_HUMAN	60S acidic ribosomal protein P0 (60S ribosomal protein L10E) (Large ribosomal subunit protein uL10)	RPLP0	29.13	68.14	59.31	59.31	16
1537	P05386	RLA1_HUMAN	60S acidic ribosomal protein P1 (Large ribosomal subunit protein P1)	RPLP1	4	51.75	51.75	51.75	4
1538	P05387	RLA2_HUMAN	60S acidic ribosomal protein P2 (Large ribosomal subunit protein P2) (Renal carcinoma antigen NY-REN-44)	RPLP2	14.3	82.61	80.87	80.87	9
1539	P04843	RPN1_HUMAN	Dolichyl-diphosphooligosaccharide--protein glycosyltransferase subunit 1 (Dolichyl-diphosphooligosaccharide--protein glycosyltransferase 67 kDa subunit) (Ribophorin I) (RPN-I) (Ribophorin-1)	RPN1	17.99	31.8	24.71	21.58	10
1540	P04844	RPN2_HUMAN	Dolichyl-diphosphooligosaccharide--protein glycosyltransferase subunit 2 (Dolichyl-diphosphooligosaccharide--protein glycosyltransferase 63 kDa subunit) (RIBIIR) (Ribophorin II) (RPN-II) (Ribophorin-2)	RPN2	13.69	29.48	23.93	20.6	10
1541	P78346	RPP30_HUMAN	Ribonuclease P protein subunit p30 (RNaseP protein p30) (EC 3.1.26.5) (RNase P subunit 2)	RPP30	0.74	24.25	15.67	3.358	1
1542	Q9NQG5	RPR1B_HUMAN	Regulation of nuclear pre-mRNA domain-containing protein 1B (Cell cycle-related and expression-elevated protein in tumor)	RPRD1B	13.37	65.03	39.57	37.12	7
1543	P46783	RS10_HUMAN	40S ribosomal protein S10 (Small ribosomal subunit protein eS10)	RPS10	10.95	57.58	30.3	30.3	6
1544	P62280	RS11_HUMAN	40S ribosomal protein S11 (Small ribosomal subunit protein uS17)	RPS11	10.41	55.06	50	45.57	6
1545	P25398	RS12_HUMAN	40S ribosomal protein S12 (Small ribosomal subunit protein eS12)	RPS12	14.67	75	75	75	11
1546	P62277	RS13_HUMAN	40S ribosomal protein S13 (Small ribosomal subunit protein uS15)	RPS13	14.65	56.95	44.37	35.1	8
1547	P62263	RS14_HUMAN	40S ribosomal protein S14 (Small ribosomal subunit protein uS11)	RPS14	22.1	78.81	74.83	73.51	11
1548	K7ELC2	K7ELC2_HUMAN	40S ribosomal protein S15	RPS15	8.55	72.37	61.18	53.29	11
1549	P62244	RS15A_HUMAN	40S ribosomal protein S15a (Small ribosomal subunit protein uS8)	RPS15A	13.4	66.92	60.77	54.62	8
1550	P62249	RS16_HUMAN	40S ribosomal protein S16 (Small ribosomal subunit protein uS9)	RPS16	14.66	51.37	51.37	51.37	10
1551	P08708	RS17_HUMAN	40S ribosomal protein S17 (Small ribosomal subunit protein eS17)	RPS17	17.85	60	60	60	10
1552	P62269	RS18_HUMAN	40S ribosomal protein S18 (Ke-3) (Ke3) (Small ribosomal subunit protein uS13)	RPS18	15.17	53.29	49.34	45.39	9
1553	P39019	RS19_HUMAN	40S ribosomal protein S19 (Small ribosomal subunit protein eS19)	RPS19	19.03	63.45	51.72	51.72	10
1554	P15880	RS2_HUMAN	40S ribosomal protein S2 (40S ribosomal protein S4) (Protein LLRep3) (Small ribosomal subunit protein uS5)	RPS2	21.78	57.68	50.17	47.44	12
1555	P60866	RS20_HUMAN	40S ribosomal protein S20 (Small ribosomal subunit protein uS10)	RPS20	6.08	36.13	22.69	22.69	3
1556	Q8WVC2	Q8WVC2_HUMAN	40S ribosomal protein S21	RPS21	8.95	65.43	65.43	65.43	7
1557	P62266	RS23_HUMAN	40S ribosomal protein S23 (Small ribosomal subunit protein uS12)	RPS23	10.49	55.94	49.65	49.65	7
1558	P62847	RS24_HUMAN	40S ribosomal protein S24 (Small ribosomal subunit protein eS24)	RPS24	4.37	37.59	28.57	20.3	2
1559	P62851	RS25_HUMAN	40S ribosomal protein S25 (Small ribosomal subunit protein eS25)	RPS25	10.8	45.6	37.6	32	7
1560	P62854	RS26_HUMAN	40S ribosomal protein S26 (Small ribosomal subunit protein eS26)	RPS26	6.48	51.3	44.35	44.35	4
1561	P42677	RS27_HUMAN	40S ribosomal protein S27 (Metallopan-stimulin 1) (MPS-1) (Small ribosomal subunit protein eS27)	RPS27	5.05	40.48	30.95	30.95	3
1562	P62979	RS27A_HUMAN	Ubiquitin-40S ribosomal protein S27a (Ubiquitin carboxyl extension protein 80) [Cleaved into: Ubiquitin; 40S ribosomal protein S27a (Small ribosomal subunit protein eS31)]	RPS27A	12.41	55.13	50.64	50.64	7
1563	P62857	RS28_HUMAN	40S ribosomal protein S28 (Small ribosomal subunit protein eS28)	RPS28	5.95	62.32	40.58	27.54	3
1564	P62273	RS29_HUMAN	40S ribosomal protein S29 (Small ribosomal subunit protein uS14)	RPS29	4.02	62.5	33.93	33.93	2
1565	E9PK82	E9PK82_HUMAN	40S ribosomal protein S3 (Fragment)	RPS3	0.83	31.25	6.25	6.25	1
1566	P23396	RS3_HUMAN	40S ribosomal protein S3 (EC 4.2.99.18) (Small ribosomal subunit protein uS3)	RPS3	30.65	68.31	68.31	61.32	16
1567	P61247	RS3A_HUMAN	40S ribosomal protein S3a (Small ribosomal subunit protein eS1) (v-fos transformation effector protein) (Fte-1)	RPS3A	21.54	67.42	46.97	40.15	13
1568	P62701	RS4X_HUMAN	40S ribosomal protein S4, X isoform (SCR10) (Single copy abundant mRNA protein) (Small ribosomal subunit protein eS4)	RPS4X	28.14	59.32	50.95	48.67	15
1569	M0R0F0	M0R0F0_HUMAN	40S ribosomal protein S5 (Fragment)	RPS5	16.6	55.5	51.5	47	9
1570	P62753	RS6_HUMAN	40S ribosomal protein S6 (Phosphoprotein NP33) (Small ribosomal subunit protein eS6)	RPS6	17.59	51.41	34.14	30.52	10
1571	P51812	KS6A3_HUMAN	Ribosomal protein S6 kinase alpha-3 (S6K-alpha-3) (EC 2.7.11.1) (90 kDa ribosomal protein S6 kinase 3) (p90-RSK 3) (p90RSK3) (Insulin-stimulated protein kinase 1) (ISPK-1) (MAP kinase-activated protein kinase 1b) (MAPK-activated protein kinase 1b) (MAPKAP kinase 1b) (MAPKAPK-1b) (Ribosomal S6 kinase 2) (RSK-2) (pp90RSK2)	RPS6KA3	2.09	18.92	4.73	3.243	2
1572	P62081	RS7_HUMAN	40S ribosomal protein S7 (Small ribosomal subunit protein eS7)	RPS7	12.73	75.26	49.48	41.24	7
1573	P62241	RS8_HUMAN	40S ribosomal protein S8 (Small ribosomal subunit protein eS8)	RPS8	22.66	71.63	58.17	58.17	16
1574	A0A024R4M0	A0A024R4M0_HUMAN	40S ribosomal protein S9 (Ribosomal protein S9, isoform CRA_a)	RPS9	18.51	57.73	46.91	42.27	12
1575	C9J9K3	C9J9K3_HUMAN	40S ribosomal protein SA (Fragment)	RPSA	26.49	76.43	72.24	72.24	20
1576	Q9P2E9	RRBP1_HUMAN	Ribosome-binding protein 1 (180 kDa ribosome receptor homolog) (RRp) (ES/130-related protein) (Ribosome receptor protein)	RRBP1	25.79	32.55	13.83	12.91	13
1577	P23921	RIR1_HUMAN	Ribonucleoside-diphosphate reductase large subunit (EC 1.17.4.1) (Ribonucleoside-diphosphate reductase subunit M1) (Ribonucleotide reductase large subunit)	RRM1	8.7	21.21	12.25	12.25	5
1578	P56182	RRP1_HUMAN	Ribosomal RNA processing protein 1 homolog A (Novel nuclear protein 1) (NNP-1) (Nucleolar protein Nop52) (RRP1-like protein)	RRP1	2.22	15.62	5.857	3.905	1
1579	Q5JTH9	RRP12_HUMAN	RRP12-like protein	RRP12	17.54	23.82	15.73	12.1	10
1580	Q9Y3B9	RRP15_HUMAN	RRP15-like protein (Ribosomal RNA-processing protein 15)	RRP15	2.33	6.383	6.383	3.901	1
1581	Q14684	RRP1B_HUMAN	Ribosomal RNA processing protein 1 homolog B (RRP1-like protein B)	RRP1B	11.02	24.67	16.62	9.894	5
1582	Q9Y3A4	RRP7A_HUMAN	Ribosomal RNA-processing protein 7 homolog A (Gastric cancer antigen Zg14)	RRP7A	0.7	8.571	8.571	8.571	1
1583	O43159	RRP8_HUMAN	Ribosomal RNA-processing protein 8 (EC 2.1.1.-) (Cerebral protein 1) (Nucleomethylin)	RRP8	2.01	22.59	3.07	3.07	1
1584	Q15050	RRS1_HUMAN	Ribosome biogenesis regulatory protein homolog	RRS1	8.75	41.92	24.66	22.19	5
1585	O76021	RL1D1_HUMAN	Ribosomal L1 domain-containing protein 1 (CATX-11) (Cellular senescence-inhibited gene protein) (Protein PBK1)	RSL1D1	19.51	45.31	32.24	21.22	8
1586	Q9UHA3	RLP24_HUMAN	Probable ribosome biogenesis protein RLP24 (Ribosomal L24 domain-containing protein 1) (Ribosomal protein L24-like)	RSL24D1	1.57	20.86	7.362	7.362	1
1587	Q15404	RSU1_HUMAN	Ras suppressor protein 1 (RSP-1) (Rsu-1)	RSU1	2.84	33.21	26.71	18.05	2
1588	A6NIC1	A6NIC1_HUMAN	RNA 3'-terminal phosphate cyclase	RTCA	2	61.22	28.57	28.57	1
1589	Q9Y3I0	RTCB_HUMAN	tRNA-splicing ligase RtcB homolog (EC 6.5.1.3)	RTCB	13.63	41.19	29.5	20	7
1590	A2A2L6	A2A2L6_HUMAN	Protein RTF2 homolog	RTFDC1	2.22	10	10	6.087	1
1591	F8W914	F8W914_HUMAN	Reticulon	RTN4	4.05	17.68	13.62	13.62	4
1592	Q9Y265	RUVB1_HUMAN	RuvB-like 1 (EC 3.6.4.12) (49 kDa TATA box-binding protein-interacting protein) (49 kDa TBP-interacting protein) (54 kDa erythrocyte cytosolic protein) (ECP-54) (INO80 complex subunit H) (Nuclear matrix protein 238) (NMP 238) (Pontin 52) (TIP49a) (TIP60-associated protein 54-alpha) (TAP54-alpha)	RUVBL1	15.93	55.04	30.92	28.51	9
1593	Q9Y230	RUVB2_HUMAN	RuvB-like 2 (EC 3.6.4.12) (48 kDa TATA box-binding protein-interacting protein) (48 kDa TBP-interacting protein) (51 kDa erythrocyte cytosolic protein) (ECP-51) (INO80 complex subunit J) (Repressing pontin 52) (Reptin 52) (TIP49b) (TIP60-associated protein 54-beta) (TAP54-beta)	RUVBL2	12.46	49.68	29.37	14.47	6
1594	P60903	S10AA_HUMAN	Protein S100-A10 (Calpactin I light chain) (Calpactin-1 light chain) (Cellular ligand of annexin II) (S100 calcium-binding protein A10) (p10 protein) (p11)	S100A10	6	45.36	45.36	45.36	3
1595	P31949	S10AB_HUMAN	Protein S100-A11 (Calgizzarin) (Metastatic lymph node gene 70 protein) (MLN 70) (Protein S100-C) (S100 calcium-binding protein A11) [Cleaved into: Protein S100-A11, N-terminally processed]	S100A11	10.93	77.14	77.14	68.57	5
1596	Q99584	S10AD_HUMAN	Protein S100-A13 (S100 calcium-binding protein A13)	S100A13	3.05	63.27	54.08	36.73	3
1597	Q96FQ6	S10AG_HUMAN	Protein S100-A16 (Aging-associated gene 13 protein) (Protein S100-F) (S100 calcium-binding protein A16)	S100A16	6.06	55.34	44.66	44.66	3
1598	P26447	S10A4_HUMAN	Protein S100-A4 (Calvasculin) (Metastasin) (Placental calcium-binding protein) (Protein Mts1) (S100 calcium-binding protein A4)	S100A4	2.05	30.69	27.72	10.89	1
1599	P06703	S10A6_HUMAN	Protein S100-A6 (Calcyclin) (Growth factor-inducible protein 2A9) (MLN 4) (Prolactin receptor-associated protein) (PRA) (S100 calcium-binding protein A6)	S100A6	2.4	75.56	27.78	18.89	1
1600	Q9NTJ5	SAC1_HUMAN	Phosphatidylinositide phosphatase SAC1 (EC 3.1.3.-) (Suppressor of actin mutations 1-like protein)	SACM1L	1.07	13.12	1.704	1.704	1
1601	Q9UBE0	SAE1_HUMAN	SUMO-activating enzyme subunit 1 (Ubiquitin-like 1-activating enzyme E1A) [Cleaved into: SUMO-activating enzyme subunit 1, N-terminally processed]	SAE1	6.27	26.3	18.5	15.32	4
1602	Q15424	SAFB1_HUMAN	Scaffold attachment factor B1 (SAF-B) (SAF-B1) (HSP27 estrogen response element-TATA box-binding protein) (HSP27 ERE-TATA-binding protein)	SAFB	9.29	22.95	10.93	10.16	6
1603	Q9Y3Z3	SAMH1_HUMAN	Deoxynucleoside triphosphate triphosphohydrolase SAMHD1 (dNTPase) (EC 3.1.5.-) (Dendritic cell-derived IFNG-induced protein) (DCIP) (Monocyte protein 5) (MOP-5) (SAM domain and HD domain-containing protein 1)	SAMHD1	2.77	39.3	7.668	2.556	1
1604	Q9Y512	SAM50_HUMAN	Sorting and assembly machinery component 50 homolog (Transformation-related gene 3 protein) (TRG-3)	SAMM50	3.26	16.84	8.102	5.544	2
1605	X6RAL5	X6RAL5_HUMAN	Histone deacetylase complex subunit SAP18	SAP18	4.02	17.44	13.37	13.37	2
1606	J3QQJ0	J3QQJ0_HUMAN	SAP30-binding protein (Fragment)	SAP30BP	2.57	17.23	9.538	9.538	2
1607	Q9NR31	SAR1A_HUMAN	GTP-binding protein SAR1a (COPII-associated small GTPase)	SAR1A	5.46	35.86	22.73	17.17	4
1608	D6RDB2	D6RDB2_HUMAN	GTP-binding protein SAR1b	SAR1B	1.51	32.64	21.53	13.89	2
1609	Q5T5C7	Q5T5C7_HUMAN	Serine--tRNA ligase, cytoplasmic	SARS	15.48	39.55	22.39	22.39	8
1610	M0QWZ7	M0QWZ7_HUMAN	Serine--tRNA ligase, mitochondrial (Seryl-tRNA synthetase 2, isoform CRA_d)	SARS2	0.81	11.78	2.896	2.896	1
1611	O43290	SNUT1_HUMAN	U4/U6.U5 tri-snRNP-associated protein 1 (SNU66 homolog) (hSnu66) (Squamous cell carcinoma antigen recognized by T-cells 1) (SART-1) (hSART-1) (U4/U6.U5 tri-snRNP-associated 110 kDa protein) (allergen Hom s 1)	SART1	4.53	25.12	6.625	4.375	3
1612	Q15020	SART3_HUMAN	Squamous cell carcinoma antigen recognized by T-cells 3 (SART-3) (Tat-interacting protein of 110 kDa) (Tip110) (p110 nuclear RNA-binding protein)	SART3	2.09	13.19	6.127	1.558	1
1613	A0A087X020	A0A087X020_HUMAN	Ribosome maturation protein SBDS	SBDS	2.11	27.6	12.4	9.2	1
1614	K7ES28	K7ES28_HUMAN	Protein strawberry notch homolog 2	SBNO2	1.43	9.661	1.917	0.9587	1
1615	Q99590	SCAFB_HUMAN	Protein SCAF11 (CTD-associated SR protein 11) (Renal carcinoma antigen NY-REN-40) (SC35-interacting protein 1) (SR-related and CTD-associated factor 11) (SRSF2-interacting protein) (Serine/arginine-rich splicing factor 2-interacting protein) (Splicing factor, arginine/serine-rich 2-interacting protein) (Splicing regulatory protein 129) (SRrp129)	SCAF11	2.56	19.82	2.802	1.709	1
1616	A0A0A0MT33	A0A0A0MT33_HUMAN	Protein SCAF8	SCAF8	2.27	17.2	3.929	0.8895	1
1617	A0A087WXB0	A0A087WXB0_HUMAN	Secretory carrier-associated membrane protein (Secretory carrier membrane protein)	SCAMP1	2	31.09	7.372	7.372	1
1618	O14828	SCAM3_HUMAN	Secretory carrier-associated membrane protein 3 (Secretory carrier membrane protein 3)	SCAMP3	2.06	24.21	9.222	4.611	1
1619	B7ZKQ9	B7ZKQ9_HUMAN	SCARB1 protein (Scavenger receptor class B member 1)	SCARB1	0.77	8.732	2.495	2.495	1
1620	Q8NBX0	SCPDL_HUMAN	Saccharopine dehydrogenase-like oxidoreductase (EC 1.-.-.-)	SCCPDH	3.09	34.73	9.79	9.79	2
1621	O00767	ACOD_HUMAN	Acyl-CoA desaturase (EC 1.14.19.1) (Delta(9)-desaturase) (Delta-9 desaturase) (Fatty acid desaturase) (Stearoyl-CoA desaturase) (hSCD1)	SCD	2	13.93	3.621	3.621	1
1622	Q8WVM8	SCFD1_HUMAN	Sec1 family domain-containing protein 1 (SLY1 homolog) (Sly1p) (Syntaxin-binding protein 1-like 2)	SCFD1	5.15	18.22	10.59	8.567	3
1623	J3QL56	J3QL56_HUMAN	Protein SCO1 homolog, mitochondrial	SCO1	2.05	22.59	8.889	5.926	1
1624	A0A0C4DGB0	A0A0C4DGB0_HUMAN	Short coiled-coil protein	SCOC	2	21.95	21.95	21.95	1
1625	P22307	NLTP_HUMAN	Non-specific lipid-transfer protein (NSL-TP) (EC 2.3.1.176) (Propanoyl-CoA C-acyltransferase) (SCP-chi) (SCPX) (Sterol carrier protein 2) (SCP-2) (Sterol carrier protein X) (SCP-X)	SCP2	8.84	23.4	9.689	9.689	6
1626	A0A0G2JNZ2	A0A0G2JNZ2_HUMAN	Protein scribble homolog	SCRIB	3.05	9.325	2.761	2.761	3
1627	Q12765	SCRN1_HUMAN	Secernin-1	SCRN1	4.04	12.8	7.005	7.005	2
1628	E9PK59	E9PK59_HUMAN	N-terminal kinase-like protein	SCYL1	2	7.564	3.462	3.462	1
1629	H0Y3T6	H0Y3T6_HUMAN	45 kDa calcium-binding protein (Fragment)	SDF4	2.14	26.34	15.64	11.52	1
1630	D6RFM5	D6RFM5_HUMAN	Succinate dehydrogenase [ubiquinone] flavoprotein subunit, mitochondrial (EC 1.3.5.1)	SDHA	9.93	31.22	21.78	17.67	6
1631	P21912	SDHB_HUMAN	Succinate dehydrogenase [ubiquinone] iron-sulfur subunit, mitochondrial (EC 1.3.5.1) (Iron-sulfur subunit of complex II) (Ip)	SDHB	2.86	46.79	8.214	8.214	2
1632	O75396	SC22B_HUMAN	Vesicle-trafficking protein SEC22b (ER-Golgi SNARE of 24 kDa) (ERS-24) (ERS24) (SEC22 vesicle-trafficking protein homolog B) (SEC22 vesicle-trafficking protein-like 1)	SEC22B	5.6	32.09	25.58	20.93	3
1633	F5H365	F5H365_HUMAN	Protein transport protein Sec23A	SEC23A	0.93	13.59	5.299	5.299	3
1634	Q15437	SC23B_HUMAN	Protein transport protein Sec23B (hSec23B) (SEC23-related protein B)	SEC23B	12.33	21.51	14.86	13.56	7
1635	G5EA31	G5EA31_HUMAN	Protein transport protein Sec24C (SEC24 related gene family, member C (S. cerevisiae), isoform CRA_b)	SEC24C	8.96	21.02	10.46	6.622	4
1636	D6REX3	D6REX3_HUMAN	Protein transport protein Sec31A	SEC31A	6.93	13.91	6.155	4.077	3
1637	A0A087X0R7	A0A087X0R7_HUMAN	SENP3-EIF4A1 readthrough (NMD candidate) (Fragment)	SENP3-EIF4A1	3.13	15	10.56	10.56	2
1638	P49903	SPS1_HUMAN	Selenide, water dikinase 1 (EC 2.7.9.3) (Selenium donor protein 1) (Selenophosphate synthase 1)	SEPHS1	4.32	10.97	10.97	10.97	3
1639	Q15019	SEPT2_HUMAN	Septin-2 (Neural precursor cell expressed developmentally down-regulated protein 5) (NEDD-5)	SEPT2	4.48	46.81	20.78	11.08	2
1640	Q9UHD8	SEPT9_HUMAN	Septin-9 (MLL septin-like fusion protein MSF-A) (MLL septin-like fusion protein) (Ovarian/Breast septin) (Ov/Br septin) (Septin D1)	SEPT9	4.35	25.94	17.75	10.92	4
1641	Q8NC51	PAIRB_HUMAN	Plasminogen activator inhibitor 1 RNA-binding protein (PAI1 RNA-binding protein 1) (PAI-RBP1) (SERPINE1 mRNA-binding protein 1)	SERBP1	19.81	46.57	30.39	26.47	11
1642	P30740	ILEU_HUMAN	Leukocyte elastase inhibitor (LEI) (Monocyte/neutrophil elastase inhibitor) (EI) (M/NEI) (Peptidase inhibitor 2) (PI-2) (Serpin B1)	SERPINB1	4.46	20.05	12.14	12.14	3
1643	P50454	SERPH_HUMAN	Serpin H1 (47 kDa heat shock protein) (Arsenic-transactivated protein 3) (AsTP3) (Cell proliferation-inducing gene 14 protein) (Collagen-binding protein) (Colligin) (Rheumatoid arthritis-related antigen RA-A47)	SERPINH1	18	48.33	36.12	36.12	10
1644	Q01105	SET_HUMAN	Protein SET (HLA-DR-associated protein II) (Inhibitor of granzyme A-activated DNase) (IGAAD) (PHAPII) (Phosphatase 2A inhibitor I2PP2A) (I-2PP2A) (Template-activating factor I) (TAF-I)	SET	17.32	51.38	48.28	45.52	10
1645	Q15637	SF01_HUMAN	Splicing factor 1 (Mammalian branch point-binding protein) (BBP) (mBBP) (Transcription factor ZFM1) (Zinc finger gene in MEN1 locus) (Zinc finger protein 162)	SF1	14.18	15.96	15.96	14.4	9
1646	Q15459	SF3A1_HUMAN	Splicing factor 3A subunit 1 (SF3a120) (Spliceosome-associated protein 114) (SAP 114)	SF3A1	18.82	34.17	22.19	17.15	10
1647	Q15428	SF3A2_HUMAN	Splicing factor 3A subunit 2 (SF3a66) (Spliceosome-associated protein 62) (SAP 62)	SF3A2	1.94	14.87	3.664	3.664	2
1648	Q12874	SF3A3_HUMAN	Splicing factor 3A subunit 3 (SF3a60) (Spliceosome-associated protein 61) (SAP 61)	SF3A3	22.39	55.09	46.11	41.12	12
1649	O75533	SF3B1_HUMAN	Splicing factor 3B subunit 1 (Pre-mRNA-splicing factor SF3b 155 kDa subunit) (SF3b155) (Spliceosome-associated protein 155) (SAP 155)	SF3B1	34.14	35.81	25.38	19.94	16
1650	E9PPJ0	E9PPJ0_HUMAN	Splicing factor 3B subunit 2	SF3B2	23.11	34.4	22.1	15.26	11
1651	Q15393	SF3B3_HUMAN	Splicing factor 3B subunit 3 (Pre-mRNA-splicing factor SF3b 130 kDa subunit) (SF3b130) (STAF130) (Spliceosome-associated protein 130) (SAP 130)	SF3B3	35.81	43.96	28.59	22.43	18
1652	Q15427	SF3B4_HUMAN	Splicing factor 3B subunit 4 (Pre-mRNA-splicing factor SF3b 49 kDa subunit) (SF3b50) (Spliceosome-associated protein 49) (SAP 49)	SF3B4	8	23.11	18.4	18.4	4
1653	Q9BWJ5	SF3B5_HUMAN	Splicing factor 3B subunit 5 (SF3b5) (Pre-mRNA-splicing factor SF3b 10 kDa subunit)	SF3B5	4.9	70.93	60.47	60.47	3
1654	Q9Y3B4	SF3B6_HUMAN	Splicing factor 3B subunit 6 (Pre-mRNA branch site protein p14) (SF3b 14 kDa subunit) (SF3B14a) (Spliceosome-associated protein, 14-kDa) (Splicing factor 3b, subunit 6, 14kDa)	SF3B6	4.54	50.4	32	32	3
1655	P31947	1433S_HUMAN	14-3-3 protein sigma (Epithelial cell marker protein 1) (Stratifin)	SFN	5.23	60.48	33.47	30.24	6
1656	P23246	SFPQ_HUMAN	Splicing factor, proline- and glutamine-rich (100 kDa DNA-pairing protein) (hPOMp100) (DNA-binding p52/p100 complex, 100 kDa subunit) (Polypyrimidine tract-binding protein-associated-splicing factor) (PSF) (PTB-associated-splicing factor)	SFPQ	29.3	42.43	29.28	25.46	16
1657	Q9H9B4	SFXN1_HUMAN	Sideroflexin-1 (Tricarboxylate carrier protein) (TCC)	SFXN1	12	54.97	43.48	37.27	8
1658	O95470	SGPL1_HUMAN	Sphingosine-1-phosphate lyase 1 (S1PL) (SP-lyase 1) (SPL 1) (hSPL) (EC 4.1.2.27) (Sphingosine-1-phosphate aldolase)	SGPL1	5.78	19.19	10.04	8.803	3
1659	O43765	SGTA_HUMAN	Small glutamine-rich tetratricopeptide repeat-containing protein alpha (Alpha-SGT) (Vpu-binding protein) (UBP)	SGTA	3.3	24.6	18.85	15.02	4
1660	O75368	SH3L1_HUMAN	SH3 domain-binding glutamic acid-rich-like protein	SH3BGRL	2.68	46.49	46.49	15.79	1
1661	Q9UJC5	SH3L2_HUMAN	SH3 domain-binding glutamic acid-rich-like protein 2 (Fovea-associated SH3 domain-binding protein)	SH3BGRL2	1.82	13.08	13.08	13.08	1
1662	Q9H299	SH3L3_HUMAN	SH3 domain-binding glutamic acid-rich-like protein 3 (SH3 domain-binding protein 1) (SH3BP-1)	SH3BGRL3	3.8	67.74	55.91	55.91	3
1663	A0A087WW40	A0A087WW40_HUMAN	Endophilin-B1	SH3GLB1	2.12	43.65	12.94	5.33	1
1664	B7ZC39	B7ZC39_HUMAN	Endophilin-B2	SH3GLB2	2	12.83	4.011	4.011	1
1665	Q5JPT2	Q5JPT2_HUMAN	SH3 domain-containing kinase-binding protein 1 (Fragment)	SH3KBP1	1.69	15.5	5.736	2.946	2
1666	P34897	GLYM_HUMAN	Serine hydroxymethyltransferase, mitochondrial (SHMT) (EC 2.1.2.1) (Glycine hydroxymethyltransferase) (Serine methylase)	SHMT2	52.5	81.75	70.83	69.05	41
1667	A0MZ66	SHOT1_HUMAN	Shootin-1 (Shootin1)	SHTN1	1.16	17.27	4.913	1.902	1
1668	P42285	SK2L2_HUMAN	Superkiller viralicidic activity 2-like 2 (EC 3.6.4.13) (ATP-dependent RNA helicase DOB1) (ATP-dependent RNA helicase SKIV2L2) (TRAMP-like complex helicase)	SKIV2L2	9.5	26.87	10.84	7.39	6
1669	P63208	SKP1_HUMAN	S-phase kinase-associated protein 1 (Cyclin-A/CDK2-associated protein p19) (p19A) (Organ of Corti protein 2) (OCP-2) (Organ of Corti protein II) (OCP-II) (RNA polymerase II elongation factor-like protein) (SIII) (Transcription elongation factor B polypeptide 1-like) (p19skp1)	SKP1	3.64	31.9	26.99	26.99	3
1670	G3XAL9	G3XAL9_HUMAN	Solute carrier family 12 (Sodium/potassium/chloride transporters), member 2, isoform CRA_a (Solute carrier family 12 member 2)	SLC12A2	2.71	7.565	3.217	3.217	3
1671	Q5T8R5	Q5T8R5_HUMAN	Monocarboxylate transporter 1 (Solute carrier family 16 (Monocarboxylic acid transporters), member 1, isoform CRA_a) (Fragment)	SLC16A1	1.08	2.632	2.632	2.632	1
1672	Q15758	AAAT_HUMAN	Neutral amino acid transporter B(0) (ATB(0)) (Baboon M7 virus receptor) (RD114/simian type D retrovirus receptor) (Sodium-dependent neutral amino acid transporter type 2) (Solute carrier family 1 member 5)	SLC1A5	17.37	17.93	17.93	17.93	9
1673	I3L1P8	I3L1P8_HUMAN	Mitochondrial 2-oxoglutarate/malate carrier protein (Fragment)	SLC25A11	0.99	21.28	3.378	3.378	1
1674	O75746	CMC1_HUMAN	Calcium-binding mitochondrial carrier protein Aralar1 (Mitochondrial aspartate glutamate carrier 1) (Solute carrier family 25 member 12)	SLC25A12	1.3	24.34	11.65	5.9	3
1675	Q9UJS0	CMC2_HUMAN	Calcium-binding mitochondrial carrier protein Aralar2 (Citrin) (Mitochondrial aspartate glutamate carrier 2) (Solute carrier family 25 member 13)	SLC25A13	15.24	45.19	30.22	22.37	9
1676	E9PJH7	E9PJH7_HUMAN	Mitochondrial glutamate carrier 1 (Fragment)	SLC25A22	2.28	14.7	11.82	11.82	3
1677	Q6NUK1	SCMC1_HUMAN	Calcium-binding mitochondrial carrier protein SCaMC-1 (Mitochondrial ATP-Mg/Pi carrier protein 1) (Mitochondrial Ca(2+)-dependent solute carrier protein 1) (Small calcium-binding mitochondrial carrier protein 1) (Solute carrier family 25 member 24)	SLC25A24	2.95	13.63	6.08	6.08	2
1678	F8VVM2	F8VVM2_HUMAN	Phosphate carrier protein, mitochondrial	SLC25A3	11.39	44.14	33.33	26.23	7
1679	P12235	ADT1_HUMAN	ADP/ATP translocase 1 (ADP,ATP carrier protein 1) (ADP,ATP carrier protein, heart/skeletal muscle isoform T1) (Adenine nucleotide translocator 1) (ANT 1) (Solute carrier family 25 member 4)	SLC25A4	5.22	59.4	42.28	40.94	14
1680	P05141	ADT2_HUMAN	ADP/ATP translocase 2 (ADP,ATP carrier protein 2) (ADP,ATP carrier protein, fibroblast isoform) (Adenine nucleotide translocator 2) (ANT 2) (Solute carrier family 25 member 5) [Cleaved into: ADP/ATP translocase 2, N-terminally processed]	SLC25A5	29.85	70.47	55.03	53.69	20
1681	P12236	ADT3_HUMAN	ADP/ATP translocase 3 (ADP,ATP carrier protein 3) (ADP,ATP carrier protein, isoform T2) (ANT 2) (Adenine nucleotide translocator 3) (ANT 3) (Solute carrier family 25 member 6) [Cleaved into: ADP/ATP translocase 3, N-terminally processed]	SLC25A6	3.42	80.54	47.99	46.64	16
1682	P11166	GTR1_HUMAN	Solute carrier family 2, facilitated glucose transporter member 1 (Glucose transporter type 1, erythrocyte/brain) (GLUT-1) (HepG2 glucose transporter)	SLC2A1	8	13.01	11.99	11.99	4
1683	F8VUY8	F8VUY8_HUMAN	Sodium-coupled neutral amino acid transporter 2	SLC38A2	2	59.09	23.86	23.86	1
1684	Q15043	S39AE_HUMAN	Zinc transporter ZIP14 (LIV-1 subfamily of ZIP zinc transporter 4) (LZT-Hs4) (Solute carrier family 39 member 14) (Zrt- and Irt-like protein 14) (ZIP-14)	SLC39A14	0.72	14.84	8.13	4.065	2
1685	J3KPF3	J3KPF3_HUMAN	4F2 cell-surface antigen heavy chain (Solute carrier family 3 (Activators of dibasic and neutral amino acid transport), member 2, isoform CRA_a)	SLC3A2	23.06	31.06	31.06	28.05	11
1686	E9PFN4	E9PFN4_HUMAN	Anion exchange protein	SLC4A7	2.04	9.091	3.719	3.719	2
1687	Q01650	LAT1_HUMAN	Large neutral amino acids transporter small subunit 1 (4F2 light chain) (4F2 LC) (4F2LC) (CD98 light chain) (Integral membrane protein E16) (L-type amino acid transporter 1) (hLAT1) (Solute carrier family 7 member 5) (y+ system cationic amino acid transporter)	SLC7A5	2	4.142	2.761	2.761	1
1688	O14745	NHRF1_HUMAN	Na(+)/H(+) exchange regulatory cofactor NHE-RF1 (NHERF-1) (Ezrin-radixin-moesin-binding phosphoprotein 50) (EBP50) (Regulatory cofactor of Na(+)/H(+) exchanger) (Sodium-hydrogen exchanger regulatory factor 1) (Solute carrier family 9 isoform A3 regulatory factor 1)	SLC9A3R1	5.49	32.68	21.51	12.57	3
1689	Q9GZT3	SLIRP_HUMAN	SRA stem-loop-interacting RNA-binding protein, mitochondrial	SLIRP	9.91	77.98	68.81	57.8	5
1690	Q9H2G2	SLK_HUMAN	STE20-like serine/threonine-protein kinase (STE20-like kinase) (hSLK) (EC 2.7.11.1) (CTCL tumor antigen se20-9) (STE20-related serine/threonine-protein kinase) (STE20-related kinase) (Serine/threonine-protein kinase 2)	SLK	1.5	8.988	1.7	0.8097	1
1691	P51532	SMCA4_HUMAN	Transcription activator BRG1 (EC 3.6.4.-) (ATP-dependent helicase SMARCA4) (BRG1-associated factor 190A) (BAF190A) (Mitotic growth and transcription activator) (Protein BRG-1) (Protein brahma homolog 1) (SNF2-beta) (SWI/SNF-related matrix-associated actin-dependent regulator of chromatin subfamily A member 4)	SMARCA4	5.15	12.57	5.222	4.007	4
1692	O60264	SMCA5_HUMAN	SWI/SNF-related matrix-associated actin-dependent regulator of chromatin subfamily A member 5 (SWI/SNF-related matrix-associated actin-dependent regulator of chromatin A5) (EC 3.6.4.-) (Sucrose nonfermenting protein 2 homolog) (hSNF2H)	SMARCA5	22.82	32.41	18.16	12.64	15
1693	Q9H4L7	SMRCD_HUMAN	SWI/SNF-related matrix-associated actin-dependent regulator of chromatin subfamily A containing DEAD/H box 1 (EC 3.6.4.12) (ATP-dependent helicase 1) (hHEL1)	SMARCAD1	2.81	10.53	4.191	4.191	2
1694	Q92922	SMRC1_HUMAN	SWI/SNF complex subunit SMARCC1 (BRG1-associated factor 155) (BAF155) (SWI/SNF complex 155 kDa subunit) (SWI/SNF-related matrix-associated actin-dependent regulator of chromatin subfamily C member 1)	SMARCC1	12.99	19	13.21	12.4	8
1695	F8VXC8	F8VXC8_HUMAN	SWI/SNF complex subunit SMARCC2	SMARCC2	3.71	19.04	11.57	8.835	8
1696	Q96GM5	SMRD1_HUMAN	SWI/SNF-related matrix-associated actin-dependent regulator of chromatin subfamily D member 1 (60 kDa BRG-1/Brm-associated factor subunit A) (BRG1-associated factor 60A) (BAF60A) (SWI/SNF complex 60 kDa subunit)	SMARCD1	2.08	19.03	5.825	5.825	2
1697	J3QKS7	J3QKS7_HUMAN	SWI/SNF-related matrix-associated actin-dependent regulator of chromatin subfamily E member 1 (Fragment)	SMARCE1	6.17	22.92	22.57	13.89	3
1698	Q14683	SMC1A_HUMAN	Structural maintenance of chromosomes protein 1A (SMC protein 1A) (SMC-1-alpha) (SMC-1A) (Sb1.8)	SMC1A	9.82	31.39	7.299	5.353	5
1699	O95347	SMC2_HUMAN	Structural maintenance of chromosomes protein 2 (SMC protein 2) (SMC-2) (Chromosome-associated protein E) (hCAP-E) (XCAP-E homolog)	SMC2	15.73	41.1	17.63	10.61	8
1700	Q9UQE7	SMC3_HUMAN	Structural maintenance of chromosomes protein 3 (SMC protein 3) (SMC-3) (Basement membrane-associated chondroitin proteoglycan) (Bamacan) (Chondroitin sulfate proteoglycan 6) (Chromosome-associated polypeptide) (hCAP)	SMC3	6.68	25.31	9.121	4.684	4
1701	E9PD53	E9PD53_HUMAN	Structural maintenance of chromosomes protein	SMC4	11.29	23.83	12.67	7.363	5
1702	J3KTL8	J3KTL8_HUMAN	Structural maintenance of chromosomes flexible hinge domain-containing protein 1 (Fragment)	SMCHD1	8.21	13.4	6.268	3.602	4
1703	O75940	SPF30_HUMAN	Survival of motor neuron-related-splicing factor 30 (30 kDa splicing factor SMNrp) (SMN-related protein) (Survival motor neuron domain-containing protein 1)	SMNDC1	1.02	26.05	5.042	5.042	1
1704	P52788	SPSY_HUMAN	Spermine synthase (SPMSY) (EC 2.5.1.22) (Spermidine aminopropyltransferase)	SMS	6.93	47.54	30.87	21.04	4
1705	Q2TAY7	SMU1_HUMAN	WD40 repeat-containing protein SMU1 (Smu-1 suppressor of mec-8 and unc-52 protein homolog) [Cleaved into: WD40 repeat-containing protein SMU1, N-terminally processed]	SMU1	1.69	17.15	1.949	1.949	1
1706	Q7KZF4	SND1_HUMAN	Staphylococcal nuclease domain-containing protein 1 (100 kDa coactivator) (EBNA2 coactivator p100) (Tudor domain-containing protein 11) (p100 co-activator)	SND1	46.47	52.97	39.34	36.26	25
1707	O75643	U520_HUMAN	U5 small nuclear ribonucleoprotein 200 kDa helicase (EC 3.6.4.13) (Activating signal cointegrator 1 complex subunit 3-like 1) (BRR2 homolog) (U5 snRNP-specific 200 kDa protein) (U5-200KD)	SNRNP200	64.66	40.07	29.21	25.14	33
1708	P08621	RU17_HUMAN	U1 small nuclear ribonucleoprotein 70 kDa (U1 snRNP 70 kDa) (U1-70K) (snRNP70)	SNRNP70	12.79	34.78	21.05	21.05	7
1709	P09661	RU2A_HUMAN	U2 small nuclear ribonucleoprotein A' (U2 snRNP A')	SNRPA1	23.68	62.35	58.82	54.12	12
1710	P08579	RU2B_HUMAN	U2 small nuclear ribonucleoprotein B'' (U2 snRNP B'')	SNRPB2	5.88	62.22	22.67	22.67	4
1711	P09234	RU1C_HUMAN	U1 small nuclear ribonucleoprotein C (U1 snRNP C) (U1-C) (U1C)	SNRPC	5.59	25.16	24.53	24.53	3
1712	P62314	SMD1_HUMAN	Small nuclear ribonucleoprotein Sm D1 (Sm-D1) (Sm-D autoantigen) (snRNP core protein D1)	SNRPD1	4	47.9	27.73	27.73	3
1713	P62316	SMD2_HUMAN	Small nuclear ribonucleoprotein Sm D2 (Sm-D2) (snRNP core protein D2)	SNRPD2	8.97	55.93	49.15	49.15	6
1714	P62318	SMD3_HUMAN	Small nuclear ribonucleoprotein Sm D3 (Sm-D3) (snRNP core protein D3)	SNRPD3	4	15.08	15.08	15.08	2
1715	P62304	RUXE_HUMAN	Small nuclear ribonucleoprotein E (snRNP-E) (Sm protein E) (Sm-E) (SmE)	SNRPE	2.36	56.52	25	11.96	1
1716	Q49AN9	Q49AN9_HUMAN	SNRPG protein (Small nuclear ribonucleoprotein G)	SNRPG	3.72	31.25	31.25	31.25	3
1717	P63162	RSMN_HUMAN	Small nuclear ribonucleoprotein-associated protein N (snRNP-N) (Sm protein D) (Sm-D) (Sm protein N) (Sm-N) (SmN) (Tissue-specific-splicing protein)	SNRPN	3.01	27.92	7.083	3.75	2
1718	B1AHD1	B1AHD1_HUMAN	NHP2-like protein 1	SNU13	11.84	75	60.61	60.61	7
1719	Q13573	SNW1_HUMAN	SNW domain-containing protein 1 (Nuclear protein SkiP) (Nuclear receptor coactivator NCoA-62) (Ski-interacting protein)	SNW1	9.58	39.93	18.1	18.1	6
1720	Q13596	SNX1_HUMAN	Sorting nexin-1	SNX1	2.5	26.63	12.26	2.682	1
1721	A0A087X0R6	A0A087X0R6_HUMAN	Sorting nexin-12	SNX12	0.87	25	13.37	7.558	1
1722	O60749	SNX2_HUMAN	Sorting nexin-2 (Transformation-related gene 9 protein) (TRG-9)	SNX2	2.48	11.37	4.624	4.624	2
1723	O60493	SNX3_HUMAN	Sorting nexin-3 (Protein SDP3)	SNX3	1.71	29.63	16.67	11.73	1
1724	P00441	SODC_HUMAN	Superoxide dismutase [Cu-Zn] (EC 1.15.1.1) (Superoxide dismutase 1) (hSod1)	SOD1	10	64.29	64.29	64.29	6
1725	A0A0C4DFU2	A0A0C4DFU2_HUMAN	Superoxide dismutase (EC 1.15.1.1)	SOD2	4.87	47.75	34.23	29.73	3
1726	P18583	SON_HUMAN	Protein SON (Bax antagonist selected in saccharomyces 1) (BASS1) (Negative regulatory element-binding protein) (NRE-binding protein) (Protein DBP-5) (SON3)	SON	6.55	8.697	3.669	2.473	4
1727	Q00796	DHSO_HUMAN	Sorbitol dehydrogenase (EC 1.1.1.14) (L-iditol 2-dehydrogenase)	SORD	9.8	36.41	33.33	26.61	6
1728	Q9UBP0	SPAST_HUMAN	Spastin (EC 3.6.4.3) (Spastic paraplegia 4 protein)	SPAST	1.28	4.383	3.084	3.084	1
1729	Q9NUQ6	SPS2L_HUMAN	SPATS2-like protein (DNA polymerase-transactivated protein 6) (Stress granule and nucleolar protein) (SGNP)	SPATS2L	3.41	21.33	7.168	5.556	3
1730	K7ESQ2	K7ESQ2_HUMAN	Kinetochore protein Spc24 (Fragment)	SPC24	2.01	11.96	8.134	8.134	1
1731	E9PL01	E9PL01_HUMAN	Signal peptidase complex subunit 2	SPCS2	2.02	17.2	12.1	12.1	1
1732	Q5T280	CI114_HUMAN	Putative methyltransferase C9orf114 (EC 2.1.1.-) (Centromere protein 32) (CENP-32) (Kinetochore-associated protein) (SPOUT domain-containing methyltransferase 1)	SPOUT1	1.03	10.11	3.457	3.457	1
1733	P35270	SPRE_HUMAN	Sepiapterin reductase (SPR) (EC 1.1.1.153)	SPR	6.82	39.08	27.97	24.14	5
1734	Q13813	SPTN1_HUMAN	Spectrin alpha chain, non-erythrocytic 1 (Alpha-II spectrin) (Fodrin alpha chain) (Spectrin, non-erythroid alpha subunit)	SPTAN1	84.11	50.57	35.6	27.55	46
1735	Q01082	SPTB2_HUMAN	Spectrin beta chain, non-erythrocytic 1 (Beta-II spectrin) (Fodrin beta chain) (Spectrin, non-erythroid beta chain 1)	SPTBN1	44.16	36.08	17.3	17.3	31
1736	Q8WXA9	SREK1_HUMAN	Splicing regulatory glutamine/lysine-rich protein 1 (Serine/arginine-rich-splicing regulatory protein 86) (SRrp86) (Splicing factor, arginine/serine-rich 12) (Splicing regulatory protein 508) (SRrp508)	SREK1	1.94	29.72	4.528	2.756	1
1737	C9J0K6	C9J0K6_HUMAN	Sorcin	SRI	1.87	45.81	18.71	14.19	2
1738	P19623	SPEE_HUMAN	Spermidine synthase (SPDSY) (EC 2.5.1.16) (Putrescine aminopropyltransferase)	SRM	3.32	33.11	14.9	10.6	2
1739	P37108	SRP14_HUMAN	Signal recognition particle 14 kDa protein (SRP14) (18 kDa Alu RNA-binding protein)	SRP14	6.07	37.5	37.5	30.15	3
1740	P61011	SRP54_HUMAN	Signal recognition particle 54 kDa protein (SRP54)	SRP54	5.61	24.21	18.85	11.31	4
1741	Q9UHB9	SRP68_HUMAN	Signal recognition particle subunit SRP68 (SRP68) (Signal recognition particle 68 kDa protein)	SRP68	12.94	31.42	19.78	16.59	6
1742	O76094	SRP72_HUMAN	Signal recognition particle subunit SRP72 (SRP72) (Signal recognition particle 72 kDa protein)	SRP72	5.51	37.7	13.11	10.13	4
1743	P49458	SRP09_HUMAN	Signal recognition particle 9 kDa protein (SRP9)	SRP9	5.87	43.02	43.02	34.88	3
1744	H3BLV9	H3BLV9_HUMAN	SRSF protein kinase 1 (Fragment)	SRPK1	3.77	8.048	5.216	5.216	2
1745	P08240	SRPRA_HUMAN	Signal recognition particle receptor subunit alpha (SR-alpha) (Docking protein alpha) (DP-alpha)	SRPRA	5.79	26.02	18.5	13.64	4
1746	H7C4H2	H7C4H2_HUMAN	Signal recognition particle receptor subunit beta (Fragment)	SRPRB	3.25	33.75	28.75	23.75	2
1747	A9Z1X7	A9Z1X7_HUMAN	Serine/arginine repetitive matrix protein 1	SRRM1	4.37	22.89	7.558	7.558	5
1748	Q9UQ35	SRRM2_HUMAN	Serine/arginine repetitive matrix protein 2 (300 kDa nuclear matrix antigen) (Serine/arginine-rich splicing factor-related nuclear matrix protein of 300 kDa) (SR-related nuclear matrix protein of 300 kDa) (Ser/Arg-related nuclear matrix protein of 300 kDa) (Splicing coactivator subunit SRm300) (Tax-responsive enhancer element-binding protein 803) (TaxREB803)	SRRM2	24.93	29.8	8.648	7.703	13
1749	Q9BXP5	SRRT_HUMAN	Serrate RNA effector molecule homolog (Arsenite-resistance protein 2)	SRRT	14.12	35.84	20.32	13.93	7
1750	J3KTL2	J3KTL2_HUMAN	Serine/arginine-rich-splicing factor 1 (Splicing factor, arginine/serine-rich 1 (Splicing factor 2, alternate splicing factor), isoform CRA_g)	SRSF1	25.38	59.68	48.22	38.34	11
1751	O75494	SRS10_HUMAN	Serine/arginine-rich splicing factor 10 (40 kDa SR-repressor protein) (SRrp40) (FUS-interacting serine-arginine-rich protein 1) (Splicing factor SRp38) (Splicing factor, arginine/serine-rich 13A) (TLS-associated protein with Ser-Arg repeats) (TASR) (TLS-associated protein with SR repeats) (TLS-associated serine-arginine protein) (TLS-associated SR protein)	SRSF10	6.83	29.39	24.05	24.05	4
1752	Q5T760	Q5T760_HUMAN	Serine/arginine-rich-splicing factor 11 (Fragment)	SRSF11	6.5	29.31	15.42	15.42	4
1753	Q01130	SRSF2_HUMAN	Serine/arginine-rich splicing factor 2 (Protein PR264) (Splicing component, 35 kDa) (Splicing factor SC35) (SC-35) (Splicing factor, arginine/serine-rich 2)	SRSF2	8.96	29.41	19.46	19.46	8
1754	P84103	SRSF3_HUMAN	Serine/arginine-rich splicing factor 3 (Pre-mRNA-splicing factor SRP20) (Splicing factor, arginine/serine-rich 3)	SRSF3	11.46	65.85	41.46	41.46	10
1755	Q13243	SRSF5_HUMAN	Serine/arginine-rich splicing factor 5 (Delayed-early protein HRS) (Pre-mRNA-splicing factor SRP40) (Splicing factor, arginine/serine-rich 5)	SRSF5	2.57	19.85	13.97	13.97	3
1756	Q13247	SRSF6_HUMAN	Serine/arginine-rich splicing factor 6 (Pre-mRNA-splicing factor SRP55) (Splicing factor, arginine/serine-rich 6)	SRSF6	8.66	23.26	21.22	15.99	6
1757	Q16629	SRSF7_HUMAN	Serine/arginine-rich splicing factor 7 (Splicing factor 9G8) (Splicing factor, arginine/serine-rich 7)	SRSF7	7.4	46.64	24.37	20.59	5
1758	Q13242	SRSF9_HUMAN	Serine/arginine-rich splicing factor 9 (Pre-mRNA-splicing factor SRp30C) (Splicing factor, arginine/serine-rich 9)	SRSF9	11.76	63.35	42.53	30.32	6
1759	P05455	LA_HUMAN	Lupus La protein (La autoantigen) (La ribonucleoprotein) (Sjoegren syndrome type B antigen) (SS-B)	SSB	35.85	61.76	51.72	45.83	18
1760	Q04837	SSBP_HUMAN	Single-stranded DNA-binding protein, mitochondrial (Mt-SSB) (MtSSB) (PWP1-interacting protein 17)	SSBP1	12.58	65.54	50	46.62	7
1761	E9PAL7	E9PAL7_HUMAN	Translocon-associated protein subunit alpha	SSR1	2.88	24.05	7.904	7.904	2
1762	C9JA28	C9JA28_HUMAN	Translocon-associated protein subunit gamma	SSR3	1.77	13.22	8.046	8.046	1
1763	P51571	SSRD_HUMAN	Translocon-associated protein subunit delta (TRAP-delta) (Signal sequence receptor subunit delta) (SSR-delta)	SSR4	2.98	30.64	17.34	17.34	2
1764	Q08945	SSRP1_HUMAN	FACT complex subunit SSRP1 (Chromatin-specific transcription elongation factor 80 kDa subunit) (Facilitates chromatin transcription complex 80 kDa subunit) (FACT 80 kDa subunit) (FACTp80) (Facilitates chromatin transcription complex subunit SSRP1) (Recombination signal sequence recognition protein 1) (Structure-specific recognition protein 1) (hSSRP1) (T160)	SSRP1	15.23	30.61	23.7	19.18	9
1765	P50502	F10A1_HUMAN	Hsc70-interacting protein (Hip) (Aging-associated protein 2) (Progesterone receptor-associated p48 protein) (Protein FAM10A1) (Putative tumor suppressor ST13) (Renal carcinoma antigen NY-REN-33) (Suppression of tumorigenicity 13 protein)	ST13	11.85	47.7	23.58	21.14	7
1766	Q8N3U4	STAG2_HUMAN	Cohesin subunit SA-2 (SCC3 homolog 2) (Stromal antigen 2)	STAG2	4.51	10.97	5.28	3.331	4
1767	C9JK83	C9JK83_HUMAN	STAM-binding protein (Fragment)	STAMBP	1.28	20.75	2.516	2.516	1
1768	P42224	STAT1_HUMAN	Signal transducer and activator of transcription 1-alpha/beta (Transcription factor ISGF-3 components p91/p84)	STAT1	7.26	16.13	9.2	7.6	4
1769	O95793	STAU1_HUMAN	Double-stranded RNA-binding protein Staufen homolog 1	STAU1	5.49	27.73	12.31	8.839	4
1770	P31948	STIP1_HUMAN	Stress-induced-phosphoprotein 1 (STI1) (Hsc70/Hsp90-organizing protein) (Hop) (Renal carcinoma antigen NY-REN-11) (Transformation-sensitive protein IEF SSP 3521)	STIP1	43.67	59.12	49.36	46.04	24
1771	Q9Y6E0	STK24_HUMAN	Serine/threonine-protein kinase 24 (EC 2.7.11.1) (Mammalian STE20-like protein kinase 3) (MST-3) (STE20-like kinase MST3) [Cleaved into: Serine/threonine-protein kinase 24 36 kDa subunit (Mammalian STE20-like protein kinase 3 N-terminal) (MST3/N); Serine/threonine-protein kinase 24 12 kDa subunit (Mammalian STE20-like protein kinase 3 C-terminal) (MST3/C)]	STK24	0.94	23.02	11.06	8.804	3
1772	Q8NBY1	Q8NBY1_HUMAN	Serine/threonine-protein kinase 26 (cDNA FLJ90669 fis, clone PLACE1005519, moderately similar to Homo sapiens STE20-like kinase 3 (mst-3) mRNA)	STK26	10.1	36.73	25.51	20.66	6
1773	Q9UEW8	STK39_HUMAN	STE20/SPS1-related proline-alanine-rich protein kinase (Ste-20-related kinase) (EC 2.7.11.1) (DCHT) (Serine/threonine-protein kinase 39)	STK39	1.77	12.11	4.587	4.587	1
1774	P16949	STMN1_HUMAN	Stathmin (Leukemia-associated phosphoprotein p18) (Metablastin) (Oncoprotein 18) (Op18) (Phosphoprotein p19) (pp19) (Prosolin) (Protein Pr22) (pp17)	STMN1	13.22	77.18	39.6	39.6	9
1775	Q9UJZ1	STML2_HUMAN	Stomatin-like protein 2, mitochondrial (SLP-2) (EPB72-like protein 2) (Paraprotein target 7) (Paratarg-7)	STOML2	27.56	67.7	58.15	58.15	17
1776	Q9Y3F4	STRAP_HUMAN	Serine-threonine kinase receptor-associated protein (MAP activator with WD repeats) (UNR-interacting protein) (WD-40 repeat protein PT-WD)	STRAP	18.63	56.86	56.86	54.57	12
1777	Q96SI9	STRBP_HUMAN	Spermatid perinuclear RNA-binding protein	STRBP	2.01	16.22	7.44	7.44	4
1778	Q8TCJ2	STT3B_HUMAN	Dolichyl-diphosphooligosaccharide--protein glycosyltransferase subunit STT3B (Oligosaccharyl transferase subunit STT3B) (STT3-B) (EC 2.4.99.18) (Source of immunodominant MHC-associated peptides homolog)	STT3B	0.85	12.23	3.632	1.453	1
1779	O15400	STX7_HUMAN	Syntaxin-7	STX7	0.7	13.79	8.046	5.364	1
1780	Q9UNK0	STX8_HUMAN	Syntaxin-8	STX8	1.43	21.61	11.86	7.627	1
1781	P53999	TCP4_HUMAN	Activated RNA polymerase II transcriptional coactivator p15 (Positive cofactor 4) (PC4) (SUB1 homolog) (p14)	SUB1	11.92	51.97	34.65	34.65	6
1782	P53597	SUCA_HUMAN	Succinate--CoA ligase [ADP/GDP-forming] subunit alpha, mitochondrial (EC 6.2.1.4) (EC 6.2.1.5) (Succinyl-CoA synthetase subunit alpha) (SCS-alpha)	SUCLG1	3.35	17.05	8.96	8.96	2
1783	Q96I99	SUCB2_HUMAN	Succinate--CoA ligase [GDP-forming] subunit beta, mitochondrial (EC 6.2.1.4) (GTP-specific succinyl-CoA synthetase subunit beta) (G-SCS) (GTPSCS) (Succinyl-CoA synthetase beta-G chain) (SCS-betaG)	SUCLG2	3.45	23.84	12.04	8.565	2
1784	Q9Y2Z0	SGT1_HUMAN	Protein SGT1 homolog (Protein 40-6-3) (Sgt1) (Suppressor of G2 allele of SKP1 homolog)	SUGT1	4.02	13.42	10.41	10.41	3
1785	B8ZZN6	B8ZZN6_HUMAN	Small ubiquitin-related modifier 1	SUMO1	2.87	19.18	19.18	13.01	2
1786	P61956	SUMO2_HUMAN	Small ubiquitin-related modifier 2 (SUMO-2) (HSMT3) (SMT3 homolog 2) (SUMO-3) (Sentrin-2) (Ubiquitin-like protein SMT3B) (Smt3B)	SUMO2	5.27	63.16	63.16	63.16	3
1787	Q9Y5B9	SP16H_HUMAN	FACT complex subunit SPT16 (Chromatin-specific transcription elongation factor 140 kDa subunit) (FACT 140 kDa subunit) (FACTp140) (Facilitates chromatin transcription complex subunit SPT16) (hSPT16)	SUPT16H	20.15	34.1	19.1	13.28	11
1788	Q7KZ85	SPT6H_HUMAN	Transcription elongation factor SPT6 (hSPT6) (Histone chaperone suppressor of Ty6) (Tat-cotransactivator 2 protein) (Tat-CT2 protein)	SUPT6H	6.63	10.37	5.272	3.476	4
1789	Q5T8U5	Q5T8U5_HUMAN	Surfeit 4 (Surfeit locus protein 4)	SURF4	4.03	22.04	16.67	16.67	2
1790	Q96A49	SYAP1_HUMAN	Synapse-associated protein 1	SYAP1	4	19.6	12.78	12.78	2
1791	Q92797	SYMPK_HUMAN	Symplekin	SYMPK	4.16	10.28	5.808	3.925	2
1792	B7Z645	B7Z645_HUMAN	Heterogeneous nuclear ribonucleoprotein Q (Synaptotagmin binding, cytoplasmic RNA interacting protein, isoform CRA_b) (cDNA FLJ50849, highly similar to Heterogeneous nuclear ribonucleoprotein Q)	SYNCRIP	1.22	58.41	39.22	36.64	14
1793	O60506	HNRPQ_HUMAN	Heterogeneous nuclear ribonucleoprotein Q (hnRNP Q) (Glycine- and tyrosine-rich RNA-binding protein) (GRY-RBP) (NS1-associated protein 1) (Synaptotagmin-binding, cytoplasmic RNA-interacting protein)	SYNCRIP	25	54.41	37.56	35.63	18
1794	C9JYN0	C9JYN0_HUMAN	Synaptophysin-like protein 1	SYPL1	1.28	18.75	4.911	4.911	1
1795	P21579	SYT1_HUMAN	Synaptotagmin-1 (Synaptotagmin I) (SytI) (p65)	SYT1	1.17	24.41	7.346	3.081	1
1796	Q9BSH4	TACO1_HUMAN	Translational activator of cytochrome c oxidase 1 (Coiled-coil domain-containing protein 44) (Translational activator of mitochondrially-encoded cytochrome c oxidase I)	TACO1	1.25	22.9	22.9	8.754	1
1797	A0A075B7D9	A0A075B7D9_HUMAN	TATA-binding protein-associated factor 2N	TAF15	3.34	25.17	10.91	10.91	4
1798	P37802	TAGL2_HUMAN	Transgelin-2 (Epididymis tissue protein Li 7e) (SM22-alpha homolog)	TAGLN2	25.7	85.93	85.93	76.88	17
1799	P37837	TALDO_HUMAN	Transaldolase (EC 2.2.1.2)	TALDO1	13.72	49.55	43.32	24.93	7
1800	Q6NXT6	TAPT1_HUMAN	Transmembrane anterior posterior transformation protein 1 homolog (Cytomegalovirus partial fusion receptor)	TAPT1	0.67	12.52	2.646	1.411	1
1801	Q13148	TADBP_HUMAN	TAR DNA-binding protein 43 (TDP-43)	TARDBP	8.2	45.41	24.64	21.74	4
1802	P26639	SYTC_HUMAN	Threonine--tRNA ligase, cytoplasmic (EC 6.1.1.3) (Threonyl-tRNA synthetase) (ThrRS)	TARS	29.07	48.55	32.09	29.74	16
1803	Q9BW92	SYTM_HUMAN	Threonine--tRNA ligase, mitochondrial (EC 6.1.1.3) (Threonyl-tRNA synthetase) (ThrRS) (Threonyl-tRNA synthetase-like 1)	TARS2	3.02	18.25	5.71	3.9	2
1804	O14907	TX1B3_HUMAN	Tax1-binding protein 3 (Glutaminase-interacting protein 3) (Tax interaction protein 1) (TIP-1) (Tax-interacting protein 1)	TAX1BP3	2	13.71	13.71	13.71	1
1805	E5RJD8	E5RJD8_HUMAN	Tubulin-specific chaperone A	TBCA	9.12	73.95	47.06	40.34	6
1806	Q15813	TBCE_HUMAN	Tubulin-specific chaperone E (Tubulin-folding cofactor E)	TBCE	4.45	28.46	12.33	7.59	2
1807	A0A0D9SF63	A0A0D9SF63_HUMAN	F-box-like/WD repeat-containing protein TBL1XR1	TBL1XR1	2	23.63	5.907	5.907	1
1808	Q9Y4P3	TBL2_HUMAN	Transducin beta-like protein 2 (WS beta-transducin repeats protein) (WS-betaTRP) (Williams-Beuren syndrome chromosomal region 13 protein)	TBL2	2.05	21.48	2.908	2.908	1
1809	Q12788	TBL3_HUMAN	Transducin beta-like protein 3 (WD repeat-containing protein SAZD)	TBL3	2.11	24.13	7.178	2.475	2
1810	Q969Z0	TBRG4_HUMAN	Protein TBRG4 (Cell cycle progression restoration protein 2) (Cell cycle progression protein 2) (FAST kinase domain-containing protein 4) (Transforming growth factor beta regulator 4)	TBRG4	13.21	38.19	23.61	20.6	6
1811	A0A1W2PPZ5	A0A1W2PPZ5_HUMAN	Transcription elongation factor A protein 1	TCEA1	14.35	40.86	40.53	34.88	7
1812	O14776	TCRG1_HUMAN	Transcription elongation regulator 1 (TATA box-binding protein-associated factor 2S) (Transcription factor CA150)	TCERG1	5.69	18.4	6.193	3.825	4
1813	Q13428	TCOF_HUMAN	Treacle protein (Treacher Collins syndrome protein)	TCOF1	10.18	19.42	9.61	6.048	6
1814	P17987	TCPA_HUMAN	T-complex protein 1 subunit alpha (TCP-1-alpha) (CCT-alpha)	TCP1	45.88	67.81	61.51	60.07	30
1815	Q9NZ01	TECR_HUMAN	Very-long-chain enoyl-CoA reductase (EC 1.3.1.93) (Synaptic glycoprotein SC2) (Trans-2,3-enoyl-CoA reductase) (TER)	TECR	6.29	16.23	12.01	8.766	4
1816	Q9Y4R8	TELO2_HUMAN	Telomere length regulation protein TEL2 homolog (Protein clk-2 homolog) (hCLK2)	TELO2	3.66	9.319	4.301	4.301	2
1817	Q15554	TERF2_HUMAN	Telomeric repeat-binding factor 2 (TTAGGG repeat-binding factor 2) (Telomeric DNA-binding protein)	TERF2	1.5	18.27	2.583	2.583	1
1818	Q9NYB0	TE2IP_HUMAN	Telomeric repeat-binding factor 2-interacting protein 1 (TERF2-interacting telomeric protein 1) (TRF2-interacting telomeric protein 1) (Dopamine receptor-interacting protein 5) (Repressor/activator protein 1 homolog) (RAP1 homolog) (hRap1)	TERF2IP	2.62	31.08	16.29	8.772	1
1819	Q9NXF1	TEX10_HUMAN	Testis-expressed protein 10	TEX10	4.02	12.38	3.337	3.337	2
1820	Q00059	TFAM_HUMAN	Transcription factor A, mitochondrial (mtTFA) (Mitochondrial transcription factor 1) (MtTF1) (Transcription factor 6) (TCF-6) (Transcription factor 6-like 2)	TFAM	14.86	44.31	35.77	32.11	7
1821	Q8WVM0	TFB1M_HUMAN	Dimethyladenosine transferase 1, mitochondrial (EC 2.1.1.-) (Mitochondrial 12S rRNA dimethylase 1) (Mitochondrial transcription factor B1) (h-mtTFB) (h-mtTFB1) (hTFB1M) (mtTFB1) (S-adenosylmethionine-6-N', N'-adenosyl(rRNA) dimethyltransferase 1)	TFB1M	1.86	19.65	6.358	4.046	1
1822	F8VWL0	F8VWL0_HUMAN	Alpha-globin transcription factor CP2 (Fragment)	TFCP2	0.91	17.59	3.15	3.15	1
1823	Q92734	TFG_HUMAN	Protein TFG (TRK-fused gene protein)	TFG	2.16	19	7.25	4.75	1
1824	P02786	TFR1_HUMAN	Transferrin receptor protein 1 (TR) (TfR) (TfR1) (Trfr) (T9) (p90) (CD antigen CD71) [Cleaved into: Transferrin receptor protein 1, serum form (sTfR)]	TFRC	16.2	35	21.71	16.18	8
1825	Q96EK4	THA11_HUMAN	THAP domain-containing protein 11	THAP11	1.15	6.369	2.866	2.866	1
1826	A0A087WWS1	A0A087WWS1_HUMAN	THO complex subunit 1	THOC1	1.46	10.2	3.044	1.979	1
1827	Q8NI27	THOC2_HUMAN	THO complex subunit 2 (Tho2) (hTREX120)	THOC2	6.02	15.13	5.21	2.197	3
1828	P52888	THOP1_HUMAN	Thimet oligopeptidase (EC 3.4.24.15) (Endopeptidase 24.15) (MP78)	THOP1	2.8	21.34	9.579	2.758	2
1829	Q9Y2W1	TR150_HUMAN	Thyroid hormone receptor-associated protein 3 (Thyroid hormone receptor-associated protein complex 150 kDa component) (Trap150)	THRAP3	5.05	21.36	4.293	4.293	3
1830	Q9P016	THYN1_HUMAN	Thymocyte nuclear protein 1 (Thymocyte protein Thy28)	THYN1	4.12	45.33	29.78	23.11	3
1831	C9JTN7	C9JTN7_HUMAN	Nucleolysin TIA-1 isoform p40	TIA1	5.52	33.68	25.26	18.95	5
1832	Q01085	TIAR_HUMAN	Nucleolysin TIAR (TIA-1-related protein)	TIAL1	2.05	26.67	14.4	14.4	4
1833	A0A0U1RQD1	A0A0U1RQD1_HUMAN	Chromosome 12 open reading frame 5, isoform CRA_b (Fructose-2,6-bisphosphatase TIGAR)	TIGAR	1.31	30.81	5.213	5.213	1
1834	Q9Y5L4	TIM13_HUMAN	Mitochondrial import inner membrane translocase subunit Tim13	TIMM13	3.82	26.32	26.32	26.32	2
1835	O43615	TIM44_HUMAN	Mitochondrial import inner membrane translocase subunit TIM44	TIMM44	12.08	50.44	21.02	17.48	6
1836	Q3ZCQ8	TIM50_HUMAN	Mitochondrial import inner membrane translocase subunit TIM50	TIMM50	4.84	39.94	18.41	10.76	3
1837	G3V502	G3V502_HUMAN	Mitochondrial import inner membrane translocase subunit Tim9	TIMM9	3.19	48.48	24.24	24.24	2
1838	G5E9E7	G5E9E7_HUMAN	Tight junction protein 1 (Zona occludens 1), isoform CRA_e (Tight junction protein ZO-1)	TJP1	2.74	10.64	3.014	1.123	1
1839	Q9UDY2	ZO2_HUMAN	Tight junction protein ZO-2 (Tight junction protein 2) (Zona occludens protein 2) (Zonula occludens protein 2)	TJP2	3.03	9.58	2.437	2.437	2
1840	K7ERV3	K7ERV3_HUMAN	Thymidine kinase (EC 2.7.1.21)	TK1	3.65	21.72	12.36	12.36	2
1841	Q3LXA3	TKFC_HUMAN	Triokinase/FMN cyclase (Bifunctional ATP-dependent dihydroxyacetone kinase/FAD-AMP lyase (cyclizing)) [Includes: ATP-dependent dihydroxyacetone kinase (DHA kinase) (EC 2.7.1.28) (EC 2.7.1.29) (Glycerone kinase) (Triokinase) (Triose kinase); FAD-AMP lyase (cyclizing) (EC 4.6.1.15) (FAD-AMP lyase (cyclic FMN forming)) (FMN cyclase)]	TKFC	11.22	23.3	13.57	13.57	7
1842	P29401	TKT_HUMAN	Transketolase (TK) (EC 2.2.1.1)	TKT	33.47	65.97	55.22	41.41	19
1843	H0YL70	H0YL70_HUMAN	Transducin-like enhancer protein 3	TLE3	1.14	8.824	4.731	3.325	2
1844	Q9Y490	TLN1_HUMAN	Talin-1	TLN1	60.27	37.31	26.49	21.37	30
1845	Q99805	TM9S2_HUMAN	Transmembrane 9 superfamily member 2 (p76)	TM9SF2	2.18	6.033	4.827	4.223	2
1846	A0A0C4DFM1	A0A0C4DFM1_HUMAN	Transmembrane 9 superfamily member	TM9SF4	2.39	11.52	5.28	3.04	1
1847	J9JIE6	J9JIE6_HUMAN	Calcium load-activated calcium channel (Transmembrane and coiled-coil domains 1, isoform CRA_b)	TMCO1	4.15	29.29	15.48	12.13	3
1848	P49755	TMEDA_HUMAN	Transmembrane emp24 domain-containing protein 10 (21 kDa transmembrane-trafficking protein) (S31III125) (S31I125) (Tmp-21-I) (Transmembrane protein Tmp21) (p23) (p24 family protein delta-1) (p24delta1) (p24delta)	TMED10	4	20.09	12.79	12.79	2
1849	E7EQ72	E7EQ72_HUMAN	Transmembrane emp24 domain-containing protein 2 (Fragment)	TMED2	2	22.89	7.831	7.831	1
1850	Q7Z7H5	TMED4_HUMAN	Transmembrane emp24 domain-containing protein 4 (Endoplasmic reticulum stress-response protein 25) (ERS25) (GMP25iso) (Putative NF-kappa-B-activating protein 156) (p24 family protein alpha-3) (p24alpha3)	TMED4	2.12	19.82	18.94	7.489	1
1851	A0A0A6YYA0	A0A0A6YYA0_HUMAN	Protein TMED7-TICAM2	TMED7-TICAM2	3.64	30.85	16.49	16.49	2
1852	Q9BVK6	TMED9_HUMAN	Transmembrane emp24 domain-containing protein 9 (GMP25) (Glycoprotein 25L2) (p24 family protein alpha-2) (p24alpha2) (p25)	TMED9	1.19	18.72	18.72	4.255	1
1853	Q9BVC6	TM109_HUMAN	Transmembrane protein 109 (Mitsugumin-23) (Mg23)	TMEM109	2.25	10.7	10.7	4.938	1
1854	Q9H061	T126A_HUMAN	Transmembrane protein 126A	TMEM126A	0.86	4.615	4.615	4.615	1
1855	I3L0A0	I3L0A0_HUMAN	HCG2044781 (TMEM189-UBE2V1 readthrough)	TMEM189-UBE2V1	4.67	17.57	7.838	7.838	3
1856	Q9UHN6	TMEM2_HUMAN	Cell surface hyaluronidase (EC 3.2.1.35) (Transmembrane protein 2)	TMEM2	2.01	9.761	2.025	2.025	1
1857	Q9BTV4	TMM43_HUMAN	Transmembrane protein 43 (Protein LUMA)	TMEM43	4.19	15.5	12.75	10.25	2
1858	Q9NYL9	TMOD3_HUMAN	Tropomodulin-3 (Ubiquitous tropomodulin) (U-Tmod)	TMOD3	8.33	50	25.28	23.01	4
1859	P42166	LAP2A_HUMAN	Lamina-associated polypeptide 2, isoform alpha (Thymopoietin isoform alpha) (TP alpha) (Thymopoietin-related peptide isoform alpha) (TPRP isoform alpha) [Cleaved into: Thymopoietin (TP) (Splenin); Thymopentin (TP5)]	TMPO	36.36	67.87	56.48	51.73	21
1860	P42167	LAP2B_HUMAN	Lamina-associated polypeptide 2, isoforms beta/gamma (Thymopoietin, isoforms beta/gamma) (TP beta/gamma) (Thymopoietin-related peptide isoforms beta/gamma) (TPRP isoforms beta/gamma) [Cleaved into: Thymopoietin (TP) (Splenin); Thymopentin (TP5)]	TMPO	11.43	45.15	45.15	43.39	14
1861	P63313	TYB10_HUMAN	Thymosin beta-10	TMSB10	4	65.91	65.91	63.64	2
1862	P62328	TYB4_HUMAN	Thymosin beta-4 (T beta-4) (Fx) [Cleaved into: Hematopoietic system regulatory peptide (Seraspenide)]	TMSB4X	14.04	81.82	81.82	81.82	12
1863	Q9H3N1	TMX1_HUMAN	Thioredoxin-related transmembrane protein 1 (Thioredoxin domain-containing protein 1) (Transmembrane Trx-related protein)	TMX1	5.12	17.14	13.21	13.21	3
1864	Q9Y320	TMX2_HUMAN	Thioredoxin-related transmembrane protein 2 (Cell proliferation-inducing gene 26 protein) (Thioredoxin domain-containing protein 14)	TMX2	1.02	17.57	9.122	4.054	1
1865	Q9UKE5	TNIK_HUMAN	TRAF2 and NCK-interacting protein kinase (EC 2.7.11.1)	TNIK	1.16	6.691	0.9559	0.5147	1
1866	Q92973	TNPO1_HUMAN	Transportin-1 (Importin beta-2) (Karyopherin beta-2) (M9 region interaction protein) (MIP)	TNPO1	23.26	30.18	21.27	18.93	14
1867	C9J7E5	C9J7E5_HUMAN	Transportin-3	TNPO3	3.13	10.45	3.866	3.866	2
1868	Q68CZ2	TENS3_HUMAN	Tensin-3 (Tensin-like SH2 domain-containing protein 1) (Tumor endothelial marker 6)	TNS3	12.68	23.74	13.36	10.31	7
1869	Q9H0E2	TOLIP_HUMAN	Toll-interacting protein	TOLLIP	2.01	15.69	5.109	5.109	1
1870	Q15388	TOM20_HUMAN	Mitochondrial import receptor subunit TOM20 homolog (Mitochondrial 20 kDa outer membrane protein) (Outer mitochondrial membrane receptor Tom20)	TOMM20	1.15	31.03	22.76	8.966	1
1871	Q9NS69	TOM22_HUMAN	Mitochondrial import receptor subunit TOM22 homolog (hTom22) (1C9-2) (Translocase of outer membrane 22 kDa subunit homolog)	TOMM22	6.38	48.59	48.59	40.14	3
1872	Q15785	TOM34_HUMAN	Mitochondrial import receptor subunit TOM34 (hTom34) (Translocase of outer membrane 34 kDa subunit)	TOMM34	18.24	63.75	47.57	44.66	10
1873	O96008	TOM40_HUMAN	Mitochondrial import receptor subunit TOM40 homolog (Protein Haymaker) (Translocase of outer membrane 40 kDa subunit homolog) (p38.5)	TOMM40	6.82	38.23	22.99	22.99	4
1874	Q96B49	TOM6_HUMAN	Mitochondrial import receptor subunit TOM6 homolog (Overexpressed breast tumor protein) (Translocase of outer membrane 6 kDa subunit homolog)	TOMM6	1.51	68.92	18.92	18.92	1
1875	O94826	TOM70_HUMAN	Mitochondrial import receptor subunit TOM70 (Mitochondrial precursor proteins import receptor) (Translocase of outer membrane 70 kDa subunit) (Translocase of outer mitochondrial membrane protein 70)	TOMM70	5.94	31.58	18.59	11.84	4
1876	P11387	TOP1_HUMAN	DNA topoisomerase 1 (EC 5.99.1.2) (DNA topoisomerase I)	TOP1	28.83	45.75	25.88	23.14	14
1877	P11388	TOP2A_HUMAN	DNA topoisomerase 2-alpha (EC 5.99.1.3) (DNA topoisomerase II, alpha isozyme)	TOP2A	37.01	33.96	20.57	14.7	17
1878	Q02880	TOP2B_HUMAN	DNA topoisomerase 2-beta (EC 5.99.1.3) (DNA topoisomerase II, beta isozyme)	TOP2B	5.43	16.73	7.934	3.875	6
1879	A0A0A0MSK5	A0A0A0MSK5_HUMAN	Torsin-1A-interacting protein 1	TOR1AIP1	3.8	11.9	8.658	5.628	2
1880	O94842	TOX4_HUMAN	TOX high mobility group box family member 4 (Epidermal Langerhans cell protein LCP1)	TOX4	0.95	11.59	1.61	1.61	1
1881	A0A0U1RQC9	A0A0U1RQC9_HUMAN	Cellular tumor antigen p53	TP53	2.96	21.22	8.049	8.049	2
1882	Q96S44	PRPK_HUMAN	TP53-regulating kinase (EC 2.7.11.1) (Atypical serine/threonine protein kinase TP53RK) (EKC/KEOPS complex subunit TP53RK) (EC 3.6.-.-) (Nori-2) (p53-related protein kinase)	TP53RK	2	11.46	7.115	7.115	1
1883	J3KNE7	J3KNE7_HUMAN	Tumor protein D53	TPD52L1	1.48	6.699	6.699	6.699	1
1884	O43399	TPD54_HUMAN	Tumor protein D54 (hD54) (Tumor protein D52-like 2)	TPD52L2	10.07	78.16	36.89	36.89	5
1885	P60174	TPIS_HUMAN	Triosephosphate isomerase (TIM) (EC 5.3.1.1) (Triose-phosphate isomerase)	TPI1	43.33	79.72	77.27	77.27	32
1886	B7Z596	B7Z596_HUMAN	Tropomyosin alpha-1 chain (cDNA FLJ55130, highly similar to Rattus norvegicus tropomyosin 1, alpha (Tpm1), transcript variant 8, mRNA)	TPM1	2.03	34.91	20.36	17.09	9
1887	A0A087WWU8	A0A087WWU8_HUMAN	Tropomyosin alpha-3 chain	TPM3	38.42	86.78	62.56	62.56	21
1888	P67936	TPM4_HUMAN	Tropomyosin alpha-4 chain (TM30p1) (Tropomyosin-4)	TPM4	14.84	66.13	62.5	58.47	17
1889	Q5VZU9	Q5VZU9_HUMAN	Tripeptidyl-peptidase 2	TPP2	12.62	24.8	16.24	10.22	8
1890	P12270	TPR_HUMAN	Nucleoprotein TPR (Megator) (NPC-associated intranuclear protein) (Translocated promoter region protein)	TPR	30.07	28.73	13.63	9.903	16
1891	Q9Y3C4	TPRKB_HUMAN	EKC/KEOPS complex subunit TPRKB (PRPK-binding protein) (TP53RK-binding protein)	TPRKB	1.34	18.29	10.29	10.29	1
1892	Q5W0H4	Q5W0H4_HUMAN	Translationally-controlled tumor protein	TPT1	11.62	73.4	56.38	52.66	6
1893	Q9ULW0	TPX2_HUMAN	Targeting protein for Xklp2 (Differentially expressed in cancerous and non-cancerous lung cells 2) (DIL-2) (Hepatocellular carcinoma-associated antigen 519) (Hepatocellular carcinoma-associated antigen 90) (Protein fls353) (Restricted expression proliferation-associated protein 100) (p100)	TPX2	2.84	19.68	5.489	4.15	2
1894	P62995	TRA2B_HUMAN	Transformer-2 protein homolog beta (TRA-2 beta) (TRA2-beta) (hTRA2-beta) (Splicing factor, arginine/serine-rich 10) (Transformer-2 protein homolog B)	TRA2B	7.39	42.01	30.21	26.74	7
1895	Q12931	TRAP1_HUMAN	Heat shock protein 75 kDa, mitochondrial (HSP 75) (TNFR-associated protein 1) (Tumor necrosis factor type 1 receptor-associated protein) (TRAP-1)	TRAP1	24.68	50	38.35	33.1	18
1896	Q14258	TRI25_HUMAN	E3 ubiquitin/ISG15 ligase TRIM25 (EC 6.3.2.n3) (Estrogen-responsive finger protein) (RING finger protein 147) (RING-type E3 ubiquitin transferase) (EC 2.3.2.27) (RING-type E3 ubiquitin transferase TRIM25) (Tripartite motif-containing protein 25) (Ubiquitin/ISG15-conjugating enzyme TRIM25) (Zinc finger protein 147)	TRIM25	7.01	15.24	12.06	10.32	4
1897	Q13263	TIF1B_HUMAN	Transcription intermediary factor 1-beta (TIF1-beta) (E3 SUMO-protein ligase TRIM28) (EC 2.3.2.27) (KRAB-associated protein 1) (KAP-1) (KRAB-interacting protein 1) (KRIP-1) (Nuclear corepressor KAP-1) (RING finger protein 96) (RING-type E3 ubiquitin transferase TIF1-beta) (Tripartite motif-containing protein 28)	TRIM28	52.36	63.11	60	57.84	31
1898	Q15645	PCH2_HUMAN	Pachytene checkpoint protein 2 homolog (Human papillomavirus type 16 E1 protein-binding protein) (16E1-BP) (HPV16 E1 protein-binding protein) (Thyroid hormone receptor interactor 13) (Thyroid receptor-interacting protein 13) (TR-interacting protein 13) (TRIP-13)	TRIP13	3.95	13.89	8.333	8.333	2
1899	Q7L0Y3	MRRP1_HUMAN	Mitochondrial ribonuclease P protein 1 (Mitochondrial RNase P protein 1) (EC 2.1.1.-) (HBV pre-S2 trans-regulated protein 2) (RNA (guanine-9-)-methyltransferase domain-containing protein 1) (Renal carcinoma antigen NY-REN-49) (tRNA methyltransferase 10 homolog C)	TRMT10C	3.95	23.08	11.41	9.181	3
1900	Q9UI30	TR112_HUMAN	Multifunctional methyltransferase subunit TRM112-like protein (tRNA methyltransferase 112 homolog)	TRMT112	6.64	77.6	60.8	50.4	4
1901	Q7Z2T5	TRM1L_HUMAN	TRMT1-like protein (EC 2.1.1.-)	TRMT1L	2	24.97	1.91	1.91	1
1902	Q9UJA5	TRM6_HUMAN	tRNA (adenine(58)-N(1))-methyltransferase non-catalytic subunit TRM6 (tRNA(m1A58)-methyltransferase subunit TRM6) (tRNA(m1A58)MTase subunit TRM6)	TRMT6	4.41	28.97	10.66	6.439	2
1903	Q96Q11	TRNT1_HUMAN	CCA tRNA nucleotidyltransferase 1, mitochondrial (EC 2.7.7.72) (Mitochondrial tRNA nucleotidyl transferase, CCA-adding) (mt CCA-adding enzyme) (mt tRNA CCA-diphosphorylase) (mt tRNA CCA-pyrophosphorylase) (mt tRNA adenylyltransferase)	TRNT1	1.89	8.065	2.304	2.304	1
1904	P10155	RO60_HUMAN	60 kDa SS-A/Ro ribonucleoprotein (60 kDa Ro protein) (60 kDa ribonucleoprotein Ro) (RoRNP) (Ro 60 kDa autoantigen) (Sjoegren syndrome antigen A2) (Sjoegren syndrome type A antigen) (SS-A) (TROVE domain family member 2)	TROVE2	1.7	17.29	7.621	7.621	2
1905	Q8WWH5	TRUB1_HUMAN	Probable tRNA pseudouridine synthase 1 (EC 5.4.99.-)	TRUB1	2.19	20.34	6.017	6.017	1
1906	E7EQB3	E7EQB3_HUMAN	tRNA-splicing endonuclease subunit Sen34 (EC 4.6.1.16)	TSEN34	2	26.98	4.444	4.444	1
1907	P43897	EFTS_HUMAN	Elongation factor Ts, mitochondrial (EF-Ts) (EF-TsMt)	TSFM	2.96	24.92	13.23	13.23	2
1908	Q99598	TSNAX_HUMAN	Translin-associated protein X (Translin-associated factor X)	TSNAX	4	21.38	13.45	13.45	2
1909	Q2NL82	TSR1_HUMAN	Pre-rRNA-processing protein TSR1 homolog	TSR1	16.87	21.64	15.92	15.92	9
1910	Q16762	THTR_HUMAN	Thiosulfate sulfurtransferase (EC 2.8.1.1) (Rhodanese)	TST	2.11	27.61	12.46	4.377	1
1911	Q6P3X3	TTC27_HUMAN	Tetratricopeptide repeat protein 27 (TPR repeat protein 27)	TTC27	2	14.47	2.847	2.847	1
1912	O43156	TTI1_HUMAN	TELO2-interacting protein 1 homolog (Protein SMG10)	TTI1	4	6.061	3.673	3.673	2
1913	Q14166	TTL12_HUMAN	Tubulin--tyrosine ligase-like protein 12	TTLL12	24.9	52.33	43.48	37.27	14
1914	Q9C0H2	TTYH3_HUMAN	Protein tweety homolog 3 (hTTY3)	TTYH3	1.48	8.222	2.677	2.677	1
1915	Q9BQE3	TBA1C_HUMAN	Tubulin alpha-1C chain (Alpha-tubulin 6) (Tubulin alpha-6 chain) [Cleaved into: Detyrosinated tubulin alpha-1C chain]	TUBA1C	43.77	83.74	70.38	68.6	41
1916	P68366	TBA4A_HUMAN	Tubulin alpha-4A chain (Alpha-tubulin 1) (Testis-specific alpha-tubulin) (Tubulin H2-alpha) (Tubulin alpha-1 chain)	TUBA4A	15.21	67.41	60.04	58.26	37
1917	P07437	TBB5_HUMAN	Tubulin beta chain (Tubulin beta-5 chain)	TUBB	63.65	84.23	83.78	82.88	77
1918	Q13509	TBB3_HUMAN	Tubulin beta-3 chain (Tubulin beta-4 chain) (Tubulin beta-III)	TUBB3	6.58	65.33	57.11	54.89	45
1919	P68371	TBB4B_HUMAN	Tubulin beta-4B chain (Tubulin beta-2 chain) (Tubulin beta-2C chain)	TUBB4B	16	84.72	83.6	82.7	68
1920	P23258	TBG1_HUMAN	Tubulin gamma-1 chain (Gamma-1-tubulin) (Gamma-tubulin complex component 1) (GCP-1)	TUBG1	6.21	35.25	26.83	24.17	5
1921	P49411	EFTU_HUMAN	Elongation factor Tu, mitochondrial (EF-Tu) (P43)	TUFM	27.37	60.84	44.69	40.27	14
1922	Q6IBS0	TWF2_HUMAN	Twinfilin-2 (A6-related protein) (hA6RP) (Protein tyrosine kinase 9-like) (Twinfilin-1-like protein)	TWF2	2.08	20.34	15.47	5.444	1
1923	Q9NUQ3	TXLNG_HUMAN	Gamma-taxilin (Environmental lipopolysaccharide-responding gene protein) (Factor inhibiting ATF4-mediated transcription) (FIAT) (Lipopolysaccharide-specific response protein 5)	TXLNG	1.06	17.99	1.705	1.705	1
1924	P10599	THIO_HUMAN	Thioredoxin (Trx) (ATL-derived factor) (ADF) (Surface-associated sulphydryl protein) (SASP)	TXN	16	88.57	65.71	65.71	9
1925	F8WDN2	F8WDN2_HUMAN	Thioredoxin, mitochondrial	TXN2	4	23.97	23.97	23.97	2
1926	O95881	TXD12_HUMAN	Thioredoxin domain-containing protein 12 (EC 1.8.4.2) (Endoplasmic reticulum resident protein 18) (ER protein 18) (ERp18) (Endoplasmic reticulum resident protein 19) (ER protein 19) (ERp19) (Thioredoxin-like protein p19) (hTLP19)	TXNDC12	6.4	43.02	36.05	30.81	5
1927	Q9BRA2	TXD17_HUMAN	Thioredoxin domain-containing protein 17 (14 kDa thioredoxin-related protein) (TRP14) (Protein 42-9-9) (Thioredoxin-like protein 5)	TXNDC17	8.79	53.66	53.66	53.66	5
1928	Q8NBS9	TXND5_HUMAN	Thioredoxin domain-containing protein 5 (Endoplasmic reticulum resident protein 46) (ER protein 46) (ERp46) (Thioredoxin-like protein p46)	TXNDC5	10.52	38.43	33.56	17.82	6
1929	A0A087WSY9	A0A087WSY9_HUMAN	Thioredoxin reductase 1, cytoplasmic	TXNRD1	5.29	27.47	12.96	9.722	3
1930	Q01081	U2AF1_HUMAN	Splicing factor U2AF 35 kDa subunit (U2 auxiliary factor 35 kDa subunit) (U2 small nuclear RNA auxiliary factor 1) (U2 snRNP auxiliary factor small subunit)	U2AF1	6.09	37.92	24.17	20.83	5
1931	P26368	U2AF2_HUMAN	Splicing factor U2AF 65 kDa subunit (U2 auxiliary factor 65 kDa subunit) (hU2AF(65)) (hU2AF65) (U2 snRNP auxiliary factor large subunit)	U2AF2	9.17	52.21	22.74	18.11	5
1932	O15042	SR140_HUMAN	U2 snRNP-associated SURP motif-containing protein (140 kDa Ser/Arg-rich domain protein) (U2-associated protein SR140)	U2SURP	4.94	13.02	5.928	5.151	4
1933	P22314	UBA1_HUMAN	Ubiquitin-like modifier-activating enzyme 1 (EC 6.2.1.45) (Protein A1S9) (Ubiquitin-activating enzyme E1)	UBA1	79.5	65.22	58.6	57.84	51
1934	Q9UBT2	SAE2_HUMAN	SUMO-activating enzyme subunit 2 (EC 6.3.2.-) (Anthracycline-associated resistance ARX) (Ubiquitin-like 1-activating enzyme E1B) (Ubiquitin-like modifier-activating enzyme 2)	UBA2	10.38	32.5	19.69	13.44	7
1935	Q8TBC4	UBA3_HUMAN	NEDD8-activating enzyme E1 catalytic subunit (EC 6.3.2.-) (NEDD8-activating enzyme E1C) (Ubiquitin-activating enzyme E1C) (Ubiquitin-like modifier-activating enzyme 3) (Ubiquitin-activating enzyme 3)	UBA3	0.7	21.81	5.4	3.24	1
1936	A0AVT1	UBA6_HUMAN	Ubiquitin-like modifier-activating enzyme 6 (Ubiquitin-activating enzyme 6) (EC 6.2.1.45) (Monocyte protein 4) (MOP-4) (Ubiquitin-activating enzyme E1-like protein 2) (E1-L2)	UBA6	5.71	16.44	7.034	3.612	3
1937	Q5T6F2	UBAP2_HUMAN	Ubiquitin-associated protein 2 (UBAP-2)	UBAP2	7.92	18.05	12.78	6.434	4
1938	F8W726	F8W726_HUMAN	Ubiquitin-associated protein 2-like	UBAP2L	8.09	13.99	6.951	6.951	5
1939	A0A0R4J2E5	A0A0R4J2E5_HUMAN	Ubiquitin-conjugating enzyme E2 A	UBE2A	1.19	32.21	11.41	11.41	1
1940	A0A087WW00	A0A087WW00_HUMAN	Ubiquitin-conjugating enzyme E2 D1	UBE2D1	2.01	58.72	41.28	41.28	4
1941	P61077	UB2D3_HUMAN	Ubiquitin-conjugating enzyme E2 D3 (EC 2.3.2.23) ((E3-independent) E2 ubiquitin-conjugating enzyme D3) (EC 2.3.2.24) (E2 ubiquitin-conjugating enzyme D3) (Ubiquitin carrier protein D3) (Ubiquitin-conjugating enzyme E2(17)KB 3) (Ubiquitin-conjugating enzyme E2-17 kDa 3) (Ubiquitin-protein ligase D3)	UBE2D3	6.2	42.86	42.86	36.05	5
1942	P63279	UBC9_HUMAN	SUMO-conjugating enzyme UBC9 (EC 2.3.2.-) (RING-type E3 SUMO transferase UBC9) (SUMO-protein ligase) (Ubiquitin carrier protein 9) (Ubiquitin carrier protein I) (Ubiquitin-conjugating enzyme E2 I) (Ubiquitin-protein ligase I) (p18)	UBE2I	8.11	65.82	65.82	65.82	8
1943	P68036	UB2L3_HUMAN	Ubiquitin-conjugating enzyme E2 L3 (EC 2.3.2.23) (E2 ubiquitin-conjugating enzyme L3) (L-UBC) (UbcH7) (Ubiquitin carrier protein L3) (Ubiquitin-conjugating enzyme E2-F1) (Ubiquitin-protein ligase L3)	UBE2L3	12.43	68.18	63.64	63.64	8
1944	P61081	UBC12_HUMAN	NEDD8-conjugating enzyme Ubc12 (EC 6.3.2.-) (NEDD8 carrier protein) (NEDD8 protein ligase) (Ubiquitin-conjugating enzyme E2 M)	UBE2M	3.75	46.45	24.04	18.58	3
1945	P61088	UBE2N_HUMAN	Ubiquitin-conjugating enzyme E2 N (EC 2.3.2.23) (Bendless-like ubiquitin-conjugating enzyme) (E2 ubiquitin-conjugating enzyme N) (Ubc13) (UbcH13) (Ubiquitin carrier protein N) (Ubiquitin-protein ligase N)	UBE2N	15.94	84.21	76.97	72.37	9
1946	Q9C0C9	UBE2O_HUMAN	(E3-independent) E2 ubiquitin-conjugating enzyme (EC 2.3.2.24) (E2/E3 hybrid ubiquitin-protein ligase UBE2O) (Ubiquitin carrier protein O) (Ubiquitin-conjugating enzyme E2 O) (Ubiquitin-conjugating enzyme E2 of 230 kDa) (Ubiquitin-conjugating enzyme E2-230K) (Ubiquitin-protein ligase O)	UBE2O	1.55	10.06	1.161	1.161	1
1947	K7EPJ1	K7EPJ1_HUMAN	Ubiquitin-conjugating enzyme E2 S (Fragment)	UBE2S	1.85	25	20.1	20.1	2
1948	Q9NPD8	UBE2T_HUMAN	Ubiquitin-conjugating enzyme E2 T (EC 2.3.2.23) (Cell proliferation-inducing gene 50 protein) (E2 ubiquitin-conjugating enzyme T) (Ubiquitin carrier protein T) (Ubiquitin-protein ligase T)	UBE2T	2.27	22.34	17.77	7.614	1
1949	H3BRL3	H3BRL3_HUMAN	Ubiquitin domain-containing protein UBFD1	UBFD1	0.9	11.33	4	4	1
1950	Q9UMX0	UBQL1_HUMAN	Ubiquilin-1 (Protein linking IAP with cytoskeleton 1) (PLIC-1) (hPLIC-1)	UBQLN1	0.73	21.73	16.64	14.09	5
1951	Q9NRR5	UBQL4_HUMAN	Ubiquilin-4 (Ataxin-1 interacting ubiquitin-like protein) (A1Up) (Ataxin-1 ubiquitin-like-interacting protein A1U) (Connexin43-interacting protein of 75 kDa) (CIP75)	UBQLN4	4.85	21.13	6.656	6.656	3
1952	E9PKP7	E9PKP7_HUMAN	Nucleolar transcription factor 1	UBTF	1.47	30.2	5.101	1.879	1
1953	E9PRQ7	E9PRQ7_HUMAN	UBX domain-containing protein 1	UBXN1	4.42	27.65	17.41	14.68	2
1954	Q92575	UBXN4_HUMAN	UBX domain-containing protein 4 (Erasin) (UBX domain-containing protein 2)	UBXN4	1.39	19.29	4.134	4.134	1
1955	O94888	UBXN7_HUMAN	UBX domain-containing protein 7	UBXN7	3.38	24.95	9.816	4.499	2
1956	P15374	UCHL3_HUMAN	Ubiquitin carboxyl-terminal hydrolase isozyme L3 (UCH-L3) (EC 3.4.19.12) (Ubiquitin thioesterase L3)	UCHL3	6.03	32.17	20.43	16.52	3
1957	Q5LJA9	Q5LJA9_HUMAN	Ubiquitin carboxyl-terminal hydrolase (EC 3.4.19.12) (Fragment)	UCHL5	2.12	13.86	10.87	6.522	2
1958	Q92890	UFD1_HUMAN	Ubiquitin recognition factor in ER-associated degradation protein 1 (Ubiquitin fusion degradation protein 1) (UB fusion protein 1)	UFD1	1.1	33.55	11.4	3.257	1
1959	O60701	UGDH_HUMAN	UDP-glucose 6-dehydrogenase (UDP-Glc dehydrogenase) (UDP-GlcDH) (UDPGDH) (EC 1.1.1.22)	UGDH	25.65	57.69	46.56	44.33	15
1960	Q9NYU2	UGGG1_HUMAN	UDP-glucose:glycoprotein glucosyltransferase 1 (UGT1) (hUGT1) (EC 2.4.1.-) (UDP--Glc:glycoprotein glucosyltransferase) (UDP-glucose ceramide glucosyltransferase-like 1)	UGGT1	10.24	20.06	8.103	6.945	7
1961	E7EUC7	E7EUC7_HUMAN	UTP--glucose-1-phosphate uridylyltransferase	UGP2	6.84	20.5	16.44	12.38	4
1962	A0A087WTW0	A0A087WTW0_HUMAN	E3 ubiquitin-protein ligase UHRF1	UHRF1	2.81	22.64	8.051	2.917	2
1963	F2Z303	F2Z303_HUMAN	Uridine 5'-monophosphate synthase (Uridine monophosphate synthetase isoform 2)	UMPS	1.04	69.7	28.79	18.18	1
1964	A0A1W2PNX8	A0A1W2PNX8_HUMAN	Protein unc-45 homolog A	UNC45A	3.13	20.48	6.734	3.321	2
1965	Q92900	RENT1_HUMAN	Regulator of nonsense transcripts 1 (EC 3.6.4.-) (ATP-dependent helicase RENT1) (Nonsense mRNA reducing factor 1) (NORF1) (Up-frameshift suppressor 1 homolog) (hUpf1)	UPF1	17.07	17.09	10.98	10.19	9
1966	Q9HAU5	RENT2_HUMAN	Regulator of nonsense transcripts 2 (Nonsense mRNA reducing factor 2) (Up-frameshift suppressor 2 homolog) (hUpf2)	UPF2	1.3	7.311	2.28	0.5503	1
1967	P14927	QCR7_HUMAN	Cytochrome b-c1 complex subunit 7 (Complex III subunit 7) (Complex III subunit VII) (QP-C) (Ubiquinol-cytochrome c reductase complex 14 kDa protein)	UQCRB	4.68	71.17	47.75	38.74	3
1968	P31930	QCR1_HUMAN	Cytochrome b-c1 complex subunit 1, mitochondrial (Complex III subunit 1) (Core protein I) (Ubiquinol-cytochrome-c reductase complex core protein 1)	UQCRC1	22.66	47.71	47.71	46.25	14
1969	P22695	QCR2_HUMAN	Cytochrome b-c1 complex subunit 2, mitochondrial (Complex III subunit 2) (Core protein II) (Ubiquinol-cytochrome-c reductase complex core protein 2)	UQCRC2	12.78	36.2	19.43	17.22	7
1970	P47985	UCRI_HUMAN	Cytochrome b-c1 complex subunit Rieske, mitochondrial (EC 1.10.2.2) (Complex III subunit 5) (Cytochrome b-c1 complex subunit 5) (Rieske iron-sulfur protein) (RISP) (Ubiquinol-cytochrome c reductase iron-sulfur subunit) [Cleaved into: Cytochrome b-c1 complex subunit 11 (Complex III subunit IX) (Ubiquinol-cytochrome c reductase 8 kDa protein)]	UQCRFS1	4.81	42.7	28.83	22.63	3
1971	P07919	QCR6_HUMAN	Cytochrome b-c1 complex subunit 6, mitochondrial (Complex III subunit 6) (Complex III subunit VIII) (Cytochrome c1 non-heme 11 kDa protein) (Mitochondrial hinge protein) (Ubiquinol-cytochrome c reductase complex 11 kDa protein)	UQCRH	2.94	29.67	29.67	29.67	2
1972	P06132	DCUP_HUMAN	Uroporphyrinogen decarboxylase (UPD) (URO-D) (EC 4.1.1.37)	UROD	6.43	28.61	21.8	19.89	3
1973	O60763	USO1_HUMAN	General vesicular transport factor p115 (Protein USO1 homolog) (Transcytosis-associated protein) (TAP) (Vesicle-docking protein)	USO1	5.64	9.252	6.653	3.638	4
1974	Q14694	UBP10_HUMAN	Ubiquitin carboxyl-terminal hydrolase 10 (EC 3.4.19.12) (Deubiquitinating enzyme 10) (Ubiquitin thioesterase 10) (Ubiquitin-specific-processing protease 10)	USP10	4.63	18.92	8.647	5.013	4
1975	P54578	UBP14_HUMAN	Ubiquitin carboxyl-terminal hydrolase 14 (EC 3.4.19.12) (Deubiquitinating enzyme 14) (Ubiquitin thioesterase 14) (Ubiquitin-specific-processing protease 14)	USP14	4.9	26.52	13.97	11.74	3
1976	Q9UPT9	UBP22_HUMAN	Ubiquitin carboxyl-terminal hydrolase 22 (EC 3.4.19.12) (Deubiquitinating enzyme 22) (Ubiquitin thioesterase 22) (Ubiquitin-specific-processing protease 22)	USP22	2	11.43	4.381	4.381	1
1977	B9A018	B9A018_HUMAN	U4/U6.U5 tri-snRNP-associated protein 2	USP39	2.76	12.13	5.597	5.597	2
1978	P45974	UBP5_HUMAN	Ubiquitin carboxyl-terminal hydrolase 5 (EC 3.4.19.12) (Deubiquitinating enzyme 5) (Isopeptidase T) (Ubiquitin thioesterase 5) (Ubiquitin-specific-processing protease 5)	USP5	31.41	45.69	35.9	28.32	14
1979	Q93009	UBP7_HUMAN	Ubiquitin carboxyl-terminal hydrolase 7 (EC 3.4.19.12) (Deubiquitinating enzyme 7) (Herpesvirus-associated ubiquitin-specific protease) (Ubiquitin thioesterase 7) (Ubiquitin-specific-processing protease 7)	USP7	21.47	34.12	22.69	15.43	11
1980	P40818	UBP8_HUMAN	Ubiquitin carboxyl-terminal hydrolase 8 (EC 3.4.19.12) (Deubiquitinating enzyme 8) (Ubiquitin isopeptidase Y) (hUBPy) (Ubiquitin thioesterase 8) (Ubiquitin-specific-processing protease 8)	USP8	0.67	9.302	2.415	0.8945	1
1981	Q9BVJ6	UT14A_HUMAN	U3 small nucleolar RNA-associated protein 14 homolog A (Antigen NY-CO-16) (Serologically defined colon cancer antigen 16)	UTP14A	10.64	24.12	15.3	15.3	7
1982	Q9Y5J1	UTP18_HUMAN	U3 small nucleolar RNA-associated protein 18 homolog (WD repeat-containing protein 50)	UTP18	1.14	14.03	4.856	4.856	1
1983	O75691	UTP20_HUMAN	Small subunit processome component 20 homolog (Down-regulated in metastasis protein) (Novel nucleolar protein 73) (NNP73) (Protein Key-1A6)	UTP20	2.16	9.408	2.118	1.257	3
1984	Q08AM6	VAC14_HUMAN	Protein VAC14 homolog (Tax1-binding protein 2)	VAC14	4.18	23.15	6.65	4.348	2
1985	P51809	VAMP7_HUMAN	Vesicle-associated membrane protein 7 (VAMP-7) (Synaptobrevin-like protein 1) (Tetanus-insensitive VAMP) (Ti-VAMP)	VAMP7	0.69	14.55	7.273	4.091	1
1986	Q9P0L0	VAPA_HUMAN	Vesicle-associated membrane protein-associated protein A (VAMP-A) (VAMP-associated protein A) (VAP-A) (33 kDa VAMP-associated protein) (VAP-33)	VAPA	5.91	39.76	22.49	22.49	6
1987	O95292	VAPB_HUMAN	Vesicle-associated membrane protein-associated protein B/C (VAMP-B/VAMP-C) (VAMP-associated protein B/C) (VAP-B/VAP-C)	VAPB	8.73	38.68	24.69	19.34	5
1988	P26640	SYVC_HUMAN	Valine--tRNA ligase (EC 6.1.1.9) (Protein G7a) (Valyl-tRNA synthetase) (ValRS)	VARS	30	32.28	26.19	21.04	15
1989	P50552	VASP_HUMAN	Vasodilator-stimulated phosphoprotein (VASP)	VASP	1.27	31.05	9.474	3.421	1
1990	Q99536	VAT1_HUMAN	Synaptic vesicle membrane protein VAT-1 homolog (EC 1.-.-.-)	VAT1	5.92	15.27	15.27	15.27	4
1991	P61758	PFD3_HUMAN	Prefoldin subunit 3 (HIBBJ46) (Von Hippel-Lindau-binding protein 1) (VBP-1) (VHL-binding protein 1)	VBP1	6.33	47.21	30.96	27.41	3
1992	P18206	VINC_HUMAN	Vinculin (Metavinculin) (MV)	VCL	39.26	50.88	33.33	23.81	19
1993	P55072	TERA_HUMAN	Transitional endoplasmic reticulum ATPase (TER ATPase) (EC 3.6.4.6) (15S Mg(2+)-ATPase p97 subunit) (Valosin-containing protein) (VCP)	VCP	62.26	64.64	53.72	52.61	38
1994	P21796	VDAC1_HUMAN	Voltage-dependent anion-selective channel protein 1 (VDAC-1) (hVDAC1) (Outer mitochondrial membrane protein porin 1) (Plasmalemmal porin) (Porin 31HL) (Porin 31HM)	VDAC1	23.67	64.31	60.42	60.42	14
1995	P45880	VDAC2_HUMAN	Voltage-dependent anion-selective channel protein 2 (VDAC-2) (hVDAC2) (Outer mitochondrial membrane protein porin 2)	VDAC2	18.06	48.98	47.28	42.86	10
1996	P09327	VILI_HUMAN	Villin-1	VIL1	36.24	49.7	37.24	31.8	20
1997	P08670	VIME_HUMAN	Vimentin	VIM	80.52	85.41	84.76	78.97	58
1998	S4R3Q6	S4R3Q6_HUMAN	Vacuolar protein sorting-associated protein 26A	VPS26A	0.95	5.31	5.31	5.31	1
1999	F8VXU5	F8VXU5_HUMAN	Vacuolar protein sorting-associated protein 29 (Vesicle protein sorting 29)	VPS29	1.59	6.075	6.075	6.075	1
[truncated: 66 more rows]

## Sheet: SWATH-MS data 
Group	Accession Number UniProt	UniProt Entry name	Protein name	Gene name	Ctrl-SW480_1	Ctrl-SW480_2	Ctrl-SW480_3	shDDHD1-SW480_1	shDDHD1-SW480_2	shDDHD1-SW480_3	Average Ctrl-SW480	Average shDDHD1-SW480	DS Ctrl	DS shDDHD1-SW480	Fold change CTRL/shDDHD1-SW480	Fold change shDDHD1-SW480/ctrl	pValue
1	Q9NRG9	AAAS_HUMAN	Aladin (Adracalin)	AAAS	30747.8	29849.5	18265.8	7938.88	35766.5	1079.05	26287.7	14928.1	6961.67	18369.6	1.76095	0.567876	0.373229
2	P49588	SYAC_HUMAN	Alanine--tRNA ligase, cytoplasmic (EC 6.1.1.7) (Alanyl-tRNA synthetase) (AlaRS) (Renal carcinoma antigen NY-REN-42)	AARS	1.15188e+06	990417	638607	868016	704613	632240	926968	734957	262453	120781	1.26125	0.792861	0.313809
3	Q5JTZ9	SYAM_HUMAN	Alanine--tRNA ligase, mitochondrial (EC 6.1.1.7) (Alanyl-tRNA synthetase) (AlaRS)	AARS2	15369.9	50876.8	62574.3	37027.7	24908.4	72118.5	42940.3	44684.9	24582.6	24518.8	0.960959	1.04063	0.93483
4	Q9NRN7	ADPPT_HUMAN	L-aminoadipate-semialdehyde dehydrogenase-phosphopantetheinyl transferase (EC 2.7.8.-) (4'-phosphopantetheinyl transferase) (Alpha-aminoadipic semialdehyde dehydrogenase-phosphopantetheinyl transferase) (AASD-PPT) (LYS5 ortholog)	AASDHPPT	159519	223329	2760.65	98219.9	162779	331935	128536	197645	113501	120695	0.650339	1.53766	0.509985
5	P28288	ABCD3_HUMAN	ATP-binding cassette sub-family D member 3 (70 kDa peroxisomal membrane protein) (PMP70)	ABCD3	50703.3	29077.9	9722.03	34187	7791.19	3635.91	29834.4	15204.7	20501.1	16570	1.96218	0.509637	0.39085
6	P61221	ABCE1_HUMAN	ATP-binding cassette sub-family E member 1 (2'-5'-oligoadenylate-binding protein) (HuHP68) (RNase L inhibitor) (Ribonuclease 4 inhibitor) (RNS4I)	ABCE1	225589	256148	316854	247633	255859	296845	266197	266779	46455	26360.7	0.997819	1.00219	0.985853
7	Q8NE71	ABCF1_HUMAN	ATP-binding cassette sub-family F member 1 (ATP-binding cassette 50) (TNF-alpha-stimulated ABC protein)	ABCF1	64851.9	81311.4	127595	46481.7	79095	36350.1	91252.9	53975.6	32531.7	22336.1	1.69063	0.591495	0.177143
8	Q9UG63	ABCF2_HUMAN	ATP-binding cassette sub-family F member 2 (Iron-inhibited ABC transporter 2)	ABCF2	52291	67525.5	80029.5	66976.8	54502.3	63749.4	66615.3	61742.8	13891.6	6474.84	1.07892	0.926856	0.611184
9	P09110	THIK_HUMAN	3-ketoacyl-CoA thiolase, peroxisomal (EC 2.3.1.16) (Acetyl-CoA acyltransferase) (Beta-ketothiolase) (Peroxisomal 3-oxoacyl-CoA thiolase)	ACAA1	69367.1	56098.6	46563.2	45863.7	12084.7	26481.2	57342.9	28143.2	11452.8	16950.7	2.03754	0.490788	0.0687793
10	A0A0B4J2A4	A0A0B4J2A4_HUMAN	3-ketoacyl-CoA thiolase, mitochondrial	ACAA2	49088	63990.4	100713	36232.2	40123.8	7568.03	71263.9	27974.7	26570	17779.5	2.54744	0.392551	0.0789196
11	Q9H845	ACAD9_HUMAN	Acyl-CoA dehydrogenase family member 9, mitochondrial (ACAD-9) (EC 1.3.99.-)	ACAD9	23333.1	27022.2	4493.12	2322.29	32031.3	61460.9	18282.8	31938.2	12083.8	29569.4	0.572443	1.7469	0.500144
12	Q5T4U5	Q5T4U5_HUMAN	Acyl-Coenzyme A dehydrogenase, C-4 to C-12 straight chain, isoform CRA_a (Medium-chain-specific acyl-CoA dehydrogenase, mitochondrial)	ACADM	218187	210828	219588	88085.9	185185	26635.1	216201	99968.7	4705.99	79940.2	2.16269	0.462388	0.0657737
13	P49748	ACADV_HUMAN	Very long-chain specific acyl-CoA dehydrogenase, mitochondrial (VLCAD) (EC 1.3.8.9)	ACADVL	800278	615454	694970	758902	390720	436068	703567	528564	92711.3	200764	1.33109	0.751263	0.242346
14	P24752	THIL_HUMAN	Acetyl-CoA acetyltransferase, mitochondrial (EC 2.3.1.9) (Acetoacetyl-CoA thiolase) (T2)	ACAT1	873959	727795	608729	552609	336541	492525	736827	460558	132846	111525	1.59986	0.625056	0.0509148
15	Q9BWD1	THIC_HUMAN	Acetyl-CoA acetyltransferase, cytosolic (EC 2.3.1.9) (Acetyl-CoA transferase-like protein) (Cytosolic acetoacetyl-CoA thiolase)	ACAT2	68373.4	4020.38	8858.06	7192.37	32849.6	6389.57	27083.9	15477.2	35839.4	15050.3	1.74993	0.571452	0.632312
16	E7EQT4	E7EQT4_HUMAN	Apoptotic chromatin condensation inducer in the nucleus	ACIN1	42864.3	52157.1	47299.5	18972.9	20073.4	66343.6	47440.3	35130	4648	27037.4	1.35042	0.740509	0.480434
17	P53396	ACLY_HUMAN	ATP-citrate synthase (EC 2.3.3.8) (ATP-citrate (pro-S-)-lyase) (ACL) (Citrate cleavage enzyme)	ACLY	706407	698267	704888	717944	977270	749571	703187	814928	4328.05	141478	0.862882	1.15891	0.243311
18	A2A274	A2A274_HUMAN	Aconitate hydratase, mitochondrial	ACO2	118286	98375.2	57661.5	120089	77275.3	34627.2	91440.9	77330.5	30901.4	42731	1.18247	0.845689	0.667132
19	O00154	BACH_HUMAN	Cytosolic acyl coenzyme A thioester hydrolase (EC 3.1.2.2) (Acyl-CoA thioesterase 7) (Brain acyl-CoA hydrolase) (BACH) (CTE-IIa) (CTE-II) (Long chain acyl-CoA thioester hydrolase)	ACOT7	264612	345789	399365	374992	296891	387016	336589	352966	67845.9	48933.5	0.953601	1.04866	0.751587
20	P24666	PPAC_HUMAN	Low molecular weight phosphotyrosine protein phosphatase (LMW-PTP) (LMW-PTPase) (EC 3.1.3.48) (Adipocyte acid phosphatase) (Low molecular weight cytosolic acid phosphatase) (EC 3.1.3.2) (Red cell acid phosphatase 1)	ACP1	208866	212525	19818	203471	115594	218851	147070	179306	110218	55709.1	0.820218	1.21919	0.674624
21	O95573	ACSL3_HUMAN	Long-chain-fatty-acid--CoA ligase 3 (EC 6.2.1.3) (Long-chain acyl-CoA synthetase 3) (LACS 3)	ACSL3	45327.9	22035.4	14990.7	2969.26	6495.4	3754.6	27451.3	4406.42	15877.2	1851.24	6.22985	0.160518	0.0669767
22	P68133	ACTS_HUMAN	Actin, alpha skeletal muscle (Alpha-actin-1)	ACTA1	6.12303e+06	2.80443e+06	2.15958e+06	6.35039e+06	40425.1	2.94493e+06	3.69568e+06	3.11191e+06	2.12673e+06	3.15829e+06	1.18759	0.842041	0.803709
23	P63261	ACTG_HUMAN	Actin, cytoplasmic 2 (Gamma-actin) [Cleaved into: Actin, cytoplasmic 2, N-terminally processed]	ACTG1	1.58017e+07	1.19554e+07	1.41125e+07	1.64767e+07	1.42923e+07	1.25906e+07	1.39565e+07	1.44532e+07	1.92788e+06	1.94804e+06	0.965638	1.03558	0.769317
24	O96019	ACL6A_HUMAN	Actin-like protein 6A (53 kDa BRG1-associated factor A) (Actin-related protein Baf53a) (ArpNbeta) (BRG1-associated factor 53A) (BAF53A) (INO80 complex subunit K)	ACTL6A	134003	109198	215727	109677	114971	85884.2	152976	103511	55741.3	15492.8	1.47787	0.676648	0.212751
25	P12814	ACTN1_HUMAN	Alpha-actinin-1 (Alpha-actinin cytoskeletal isoform) (F-actin cross-linking protein) (Non-muscle alpha-actinin-1)	ACTN1	534845	532342	687821	650799	500779	639568	585003	597048	89052	83560.8	0.979824	1.02059	0.872635
26	O43707	ACTN4_HUMAN	Alpha-actinin-4 (Non-muscle alpha-actinin 4)	ACTN4	1.59301e+06	1.7733e+06	1.69226e+06	1.10769e+06	1.02408e+06	1.05753e+06	1.68619e+06	1.0631e+06	90297.4	42081.3	1.58611	0.630475	0.000411953
27	R4GMT0	R4GMT0_HUMAN	Alpha-centractin	ACTR1A	23384.2	3653.82	7953.34	40411.2	4958.66	6567.85	11663.8	17312.6	10375.4	20020.2	0.673719	1.4843	0.68674
28	P61158	ARP3_HUMAN	Actin-related protein 3 (Actin-like protein 3)	ACTR3	260951	314422	240135	456010	230726	68036	271836	251590	38321.1	194827	1.08047	0.925524	0.868402
29	P55265	DSRAD_HUMAN	Double-stranded RNA-specific adenosine deaminase (DRADA) (EC 3.5.4.37) (136 kDa double-stranded RNA-binding protein) (p136) (Interferon-inducible protein 4) (IFI-4) (K88DSRBP)	ADAR	65200.7	12309.4	18286.1	107442	48216.2	35158.6	31932.1	63605.7	28966.1	38520.8	0.502032	1.99191	0.318558
30	P11766	ADHX_HUMAN	Alcohol dehydrogenase class-3 (EC 1.1.1.1) (Alcohol dehydrogenase 5) (Alcohol dehydrogenase class chi chain) (Alcohol dehydrogenase class-III) (Glutathione-dependent formaldehyde dehydrogenase) (FALDH) (FDH) (GSH-FDH) (EC 1.1.1.-) (S-(hydroxymethyl)glutathione dehydrogenase) (EC 1.1.1.284)	ADH5	701.65	662	456.361	671.313	1336.99	1709.6	606.671	1239.3	131.673	525.992	0.489526	2.04279	0.113388
31	P55263	ADK_HUMAN	Adenosine kinase (AK) (EC 2.7.1.20) (Adenosine 5'-phosphotransferase)	ADK	25013.1	75620.9	70362.5	5764.52	5201.14	15480.9	56998.8	8815.52	27825	5779.27	6.46573	0.154661	0.0425311
32	A0A1B0GTJ7	A0A1B0GTJ7_HUMAN	Adenylosuccinate lyase (ASL) (EC 4.3.2.2) (Adenylosuccinase)	ADSL	159578	180537	125411	163070	198452	286722	155175	216081	27825.2	63683.3	0.718135	1.3925	0.203639
33	P30520	PURA2_HUMAN	Adenylosuccinate synthetase isozyme 2 (AMPSase 2) (AdSS 2) (EC 6.3.4.4) (Adenylosuccinate synthetase, acidic isozyme) (Adenylosuccinate synthetase, liver isozyme) (L-type adenylosuccinate synthetase) (IMP--aspartate ligase 2)	ADSS	19974.7	8286.64	1107.31	38877	6069.64	4427.7	9789.54	16458.1	9523.05	19432.7	0.594815	1.68119	0.621807
34	O00116	ADAS_HUMAN	Alkyldihydroxyacetonephosphate synthase, peroxisomal (Alkyl-DHAP synthase) (EC 2.5.1.26) (Aging-associated gene 5 protein) (Alkylglycerone-phosphate synthase)	AGPS	11520.1	982.578	26922.1	2908.93	22809.6	676.149	13141.6	8798.23	13045.5	12185.5	1.49366	0.669495	0.695108
35	O95994	AGR2_HUMAN	Anterior gradient protein 2 homolog (AG-2) (hAG-2) (HPC8) (Secreted cement gland protein XAG-2 homolog)	AGR2	64088.6	45810.8	4129.97	60623.9	69430.4	40400	38009.8	56818.1	30731.1	14884.7	0.668973	1.49483	0.394086
36	P23526	SAHH_HUMAN	Adenosylhomocysteinase (AdoHcyase) (EC 3.3.1.1) (S-adenosyl-L-homocysteine hydrolase)	AHCY	3.20365e+06	3.10499e+06	3.60221e+06	3.76892e+06	3.78765e+06	2.43184e+06	3.30362e+06	3.32947e+06	263251	777426	0.992236	1.00783	0.959111
37	Q09666	AHNK_HUMAN	Neuroblast differentiation-associated protein AHNAK (Desmoyokin)	AHNAK	623471	781754	617569	778867	372917	663558	674265	605114	93135	209190	1.11428	0.897443	0.628572
38	O95433	AHSA1_HUMAN	Activator of 90 kDa heat shock protein ATPase homolog 1 (AHA1) (p38)	AHSA1	268613	286939	56160.5	190733	106198	168007	203904	154979	128278	43747.3	1.31569	0.760058	0.56571
39	C9JV77	C9JV77_HUMAN	Alpha-2-HS-glycoprotein	AHSG	91692.5	62342.6	215248	127907	189381	572256	123094	296515	81145.4	240769	0.415137	2.40884	0.302594
40	O95831	AIFM1_HUMAN	Apoptosis-inducing factor 1, mitochondrial (EC 1.1.1.-) (Programmed cell death protein 8)	AIFM1	293645	238906	221151	225200	210245	305631	251234	247026	37786.5	51302.1	1.01703	0.98325	0.914439
41	Q12904	AIMP1_HUMAN	Aminoacyl tRNA synthase complex-interacting multifunctional protein 1 (Multisynthase complex auxiliary component p43) [Cleaved into: Endothelial monocyte-activating polypeptide 2 (EMAP-2) (Endothelial monocyte-activating polypeptide II) (EMAP-II) (Small inducible cytokine subfamily E member 1)]	AIMP1	35854.3	33627.5	3525.62	87571.3	49920.8	2680.56	24335.8	46724.2	18056.5	42535.6	0.520839	1.91998	0.448595
42	Q13155	AIMP2_HUMAN	Aminoacyl tRNA synthase complex-interacting multifunctional protein 2 (Multisynthase complex auxiliary component p38) (Protein JTV-1)	AIMP2	175586	43152.8	106656	111444	57849.7	93912.4	108465	87735.3	66234.9	27325.9	1.23627	0.808884	0.642618
43	O00170	AIP_HUMAN	AH receptor-interacting protein (AIP) (Aryl-hydrocarbon receptor-interacting protein) (HBV X-associated protein 2) (XAP-2) (Immunophilin homolog ARA9)	AIP	71200.2	35343.6	3674.73	51402.7	33079.9	20677.8	36739.5	35053.5	33784.4	15457.2	1.0481	0.954108	0.941123
44	F8W1A4	F8W1A4_HUMAN	Adenylate kinase 2, mitochondrial (AK 2) (EC 2.7.4.3) (ATP-AMP transphosphorylase 2) (ATP:AMP phosphotransferase) (Adenylate monophosphate kinase)	AK2	1.26231e+06	1.75062e+06	1.20196e+06	1.74547e+06	1.20072e+06	1.31053e+06	1.40496e+06	1.41891e+06	300862	288093	0.990172	1.00993	0.956544
45	Q9UIJ7	KAD3_HUMAN	GTP:AMP phosphotransferase AK3, mitochondrial (EC 2.7.4.10) (Adenylate kinase 3) (AK 3) (Adenylate kinase 3 alpha-like 1)	AK3	1613.33	2739.71	1503.35	1714.97	17468.8	984.42	1952.13	6722.72	684.278	9313.52	0.290378	3.44379	0.426241
46	P14550	AK1A1_HUMAN	Alcohol dehydrogenase [NADP(+)] (EC 1.1.1.2) (Aldehyde reductase) (Aldo-keto reductase family 1 member A1)	AKR1A1	312591	128693	177945	167729	103898	200724	206409	157450	95196	49224.7	1.31095	0.762804	0.473061
47	O43488	ARK72_HUMAN	Aflatoxin B1 aldehyde reductase member 2 (EC 1.1.1.n11) (AFB1 aldehyde reductase 1) (AFB1-AR 1) (Aldoketoreductase 7) (Succinic semialdehyde reductase) (SSA reductase)	AKR7A2	30933.4	33946.6	590.204	41502.8	12529.3	17117.9	21823.4	23716.7	18450.1	15573.1	0.920171	1.08675	0.898524
48	A0A0C4DGB6	A0A0C4DGB6_HUMAN	Serum albumin	ALB	9.66951e+06	1.38247e+07	1.64362e+07	1.16967e+07	1.80757e+07	1.99235e+07	1.33102e+07	1.65653e+07	3.41257e+06	4.31635e+06	0.803495	1.24456	0.363443
49	P54886	P5CS_HUMAN	Delta-1-pyrroline-5-carboxylate synthase (P5CS) (Aldehyde dehydrogenase family 18 member A1) [Includes: Glutamate 5-kinase (GK) (EC 2.7.2.11) (Gamma-glutamyl kinase); Gamma-glutamyl phosphate reductase (GPR) (EC 1.2.1.41) (Glutamate-5-semialdehyde dehydrogenase) (Glutamyl-gamma-semialdehyde dehydrogenase)]	ALDH18A1	403242	440378	338832	233619	237858	333922	394151	268466	51379.9	56726.2	1.46816	0.681126	0.0466637
50	P30837	AL1B1_HUMAN	Aldehyde dehydrogenase X, mitochondrial (EC 1.2.1.3) (Aldehyde dehydrogenase 5) (Aldehyde dehydrogenase family 1 member B1)	ALDH1B1	16841.3	12887.9	2160.14	11445.6	59236.4	23128.9	10629.8	31270.3	7596.63	24913.9	0.339933	2.94175	0.241816
51	P05091	ALDH2_HUMAN	Aldehyde dehydrogenase, mitochondrial (EC 1.2.1.3) (ALDH class 2) (ALDH-E2) (ALDHI)	ALDH2	669205	771815	742581	769112	701772	888614	727867	786499	52863.6	94626.8	0.925452	1.08055	0.401848
52	A0A1B0GW77	A0A1B0GW77_HUMAN	Alpha-aminoadipic semialdehyde dehydrogenase	ALDH7A1	163949	178039	240399	243492	134279	121774	194129	166515	40685.6	66956.6	1.16583	0.857754	0.574539
53	P04075	ALDOA_HUMAN	Fructose-bisphosphate aldolase A (EC 4.1.2.13) (Lung cancer antigen NY-LU-1) (Muscle-type aldolase)	ALDOA	4.28818e+06	4.67761e+06	4.57867e+06	5.76243e+06	6.84038e+06	7.78916e+06	4.51482e+06	6.79732e+06	202412	1.01405e+06	0.664206	1.50556	0.0187266
54	E9PB61	E9PB61_HUMAN	THO complex subunit 4	ALYREF	1.31587e+06	1.41071e+06	1.79385e+06	1.51e+06	2.13924e+06	3.62714e+06	1.50681e+06	2.42546e+06	253065	1.0872e+06	0.621247	1.60967	0.22717
55	Q8N283	ANR35_HUMAN	Ankyrin repeat domain-containing protein 35	ANKRD35	997.36	96143.7	2189.75	6252.19	1554.62	5961.41	33110.3	4589.41	54591.8	2632.22	7.2145	0.13861	0.417192
56	H0YN26	H0YN26_HUMAN	Acidic leucine-rich nuclear phosphoprotein 32 family member A	ANP32A	498810	420902	476794	409185	466218	30633.9	465502	302012	40162.6	236744	1.54133	0.648789	0.303646
57	Q92688	AN32B_HUMAN	Acidic leucine-rich nuclear phosphoprotein 32 family member B (Acidic protein rich in leucines) (Putative HLA-DR-associated protein I-2) (PHAPI2) (Silver-stainable protein SSP29)	ANP32B	242134	219394	151472	157615	137327	143733	204333	146225	47169.9	10370.6	1.39739	0.715621	0.105554
58	Q9BTT0	AN32E_HUMAN	Acidic leucine-rich nuclear phosphoprotein 32 family member E (LANP-like protein) (LANP-L)	ANP32E	162839	169180	162162	133680	92937.6	142607	164727	123075	3871.07	26478.4	1.33843	0.747145	0.0543217
59	P04083	ANXA1_HUMAN	Annexin A1 (Annexin I) (Annexin-1) (Calpactin II) (Calpactin-2) (Chromobindin-9) (Lipocortin I) (Phospholipase A2 inhibitory protein) (p35)	ANXA1	1.38452e+06	1.4652e+06	1.14462e+06	1.27897e+06	975766	578862	1.33145e+06	944534	166755	351100	1.40963	0.709404	0.159773
60	P50995	ANX11_HUMAN	Annexin A11 (56 kDa autoantigen) (Annexin XI) (Annexin-11) (Calcyclin-associated annexin 50) (CAP-50)	ANXA11	463776	378130	332904	404628	268674	165797	391603	279700	66468.2	119797	1.40008	0.714243	0.230053
61	P07355	ANXA2_HUMAN	Annexin A2 (Annexin II) (Annexin-2) (Calpactin I heavy chain) (Calpactin-1 heavy chain) (Chromobindin-8) (Lipocortin II) (Placental anticoagulant protein IV) (PAP-IV) (Protein I) (p36)	ANXA2	5.99317e+06	5.47185e+06	5.88033e+06	6.14786e+06	6.00988e+06	5.48383e+06	5.78178e+06	5.88052e+06	274277	350403	0.983209	1.01708	0.720293
62	P12429	ANXA3_HUMAN	Annexin A3 (35-alpha calcimedin) (Annexin III) (Annexin-3) (Inositol 1,2-cyclic phosphate 2-phosphohydrolase) (Lipocortin III) (Placental anticoagulant protein III) (PAP-III)	ANXA3	662083	721879	641079	559182	638510	554902	675014	584198	41923.3	47084	1.15545	0.865461	0.0671194
63	Q6P452	Q6P452_HUMAN	Annexin	ANXA4	246380	199035	234519	217152	143570	48432.2	226644	136385	24635.2	84589.2	1.6618	0.601756	0.150658
64	P08758	ANXA5_HUMAN	Annexin A5 (Anchorin CII) (Annexin V) (Annexin-5) (Calphobindin I) (CBP-I) (Endonexin II) (Lipocortin V) (Placental anticoagulant protein 4) (PP4) (Placental anticoagulant protein I) (PAP-I) (Thromboplastin inhibitor) (Vascular anticoagulant-alpha) (VAC-alpha)	ANXA5	1.06829e+06	1.39429e+06	1.44719e+06	1.20654e+06	1.22283e+06	945971	1.30325e+06	1.12511e+06	205198	155355	1.15833	0.86331	0.296754
65	P20073	ANXA7_HUMAN	Annexin A7 (Annexin VII) (Annexin-7) (Synexin)	ANXA7	405799	432830	327294	496550	328206	274788	388641	366515	54819.9	115738	1.06037	0.943068	0.779652
66	O95782	AP2A1_HUMAN	AP-2 complex subunit alpha-1 (100 kDa coated vesicle protein A) (Adaptor protein complex AP-2 subunit alpha-1) (Adaptor-related protein complex 2 subunit alpha-1) (Alpha-adaptin A) (Alpha1-adaptin) (Clathrin assembly protein complex 2 alpha-A large chain) (Plasma membrane adaptor HA2/AP2 adaptin alpha A subunit)	AP2A1	173282	137050	137037	165041	69483.5	37409.4	149123	90644.8	20922.2	66395.3	1.64513	0.607853	0.219366
67	O00203	AP3B1_HUMAN	AP-3 complex subunit beta-1 (Adaptor protein complex AP-3 subunit beta-1) (Adaptor-related protein complex 3 subunit beta-1) (Beta-3A-adaptin) (Clathrin assembly protein complex 3 beta-1 large chain)	AP3B1	25229.6	36346.6	28860.9	20121.1	3209.76	50507.5	30145.7	24612.8	5668.75	23966.6	1.2248	0.816462	0.717013
68	C9JIF9	C9JIF9_HUMAN	Acylamino-acid-releasing enzyme	APEH	114972	77482.2	4766.87	152763	102263	133304	65740.2	129443	56032.8	25470.1	0.507869	1.96901	0.147497
69	P27695	APEX1_HUMAN	DNA-(apurinic or apyrimidinic site) lyase (EC 3.1.-.-) (EC 4.2.99.18) (APEX nuclease) (APEN) (Apurinic-apyrimidinic endonuclease 1) (AP endonuclease 1) (APE-1) (REF-1) (Redox factor-1) [Cleaved into: DNA-(apurinic or apyrimidinic site) lyase, mitochondrial]	APEX1	503835	358898	313305	590607	299105	340478	392012	410063	99488.3	157718	0.95598	1.04605	0.874984
70	G3V1C3	G3V1C3_HUMAN	Apoptosis inhibitor 5	API5	104407	169383	75983.6	223187	157291	6641.55	116591	129040	47877.1	111003	0.903528	1.10677	0.867107
71	B0YIW2	B0YIW2_HUMAN	Apolipoprotein C-III (Apolipoprotein C-III variant 1)	APOC3	163298	193890	227720	170252	256052	306639	194969	244314	32224.6	68947.2	0.798025	1.25309	0.324274
72	P07741	APT_HUMAN	Adenine phosphoribosyltransferase (APRT) (EC 2.4.2.7)	APRT	139134	140152	168335	91319.7	63835.1	48553.4	149207	67902.7	16573.3	21671.3	2.19737	0.455091	0.0066901
73	B0YIW6	B0YIW6_HUMAN	Archain 1, isoform CRA_a (Coatomer subunit delta) (Coatomer subunit delta variant 2)	ARCN1	163297	114079	142871	71490.6	87967.6	96865	140082	85441.1	24726.7	12874.5	1.63952	0.609935	0.0274064
74	P84077	ARF1_HUMAN	ADP-ribosylation factor 1	ARF1	95074.9	133009	150043	29480.6	12322.2	34418.9	126043	25407.2	28138.6	11597.8	4.96089	0.201577	0.00460164
75	P62330	ARF6_HUMAN	ADP-ribosylation factor 6	ARF6	7400.01	23901.7	3745.62	8469.64	3568.72	47244.7	11682.4	19761	10738.8	23927.4	0.591186	1.69151	0.621941
76	J3QQX2	J3QQX2_HUMAN	Rho GDP-dissociation inhibitor 1	ARHGDIA	526751	416807	191435	144000	258934	293361	378331	232099	170937	78213.1	1.63004	0.61348	0.24912
77	Q68CP9	ARID2_HUMAN	AT-rich interactive domain-containing protein 2 (ARID domain-containing protein 2) (BRG1-associated factor 200) (BAF200) (Zinc finger protein with activation potential) (Zipzap/p200)	ARID2	2109.09	18923.2	131796	34217.4	2988.06	13089.7	50942.7	16765.1	70523.8	15935.8	3.03862	0.329096	0.4589
78	B4DZG7	B4DZG7_HUMAN	ADP-ribosylation factor-like protein 1 (cDNA FLJ50309, highly similar to ADP-ribosylation factor-like protein 1)	ARL1	537.109	3106.75	898.743	25462.2	11141.8	13285.7	1514.2	16629.9	1390.99	7723.74	0.091053	10.9826	0.0289425
79	O15144	ARPC2_HUMAN	Actin-related protein 2/3 complex subunit 2 (Arp2/3 complex 34 kDa subunit) (p34-ARC)	ARPC2	874.701	32469	91254.4	36319	33166.2	12314.7	41532.7	27266.6	45866.5	13044.3	1.52321	0.65651	0.631676
80	O15145	ARPC3_HUMAN	Actin-related protein 2/3 complex subunit 3 (Arp2/3 complex 21 kDa subunit) (p21-ARC)	ARPC3	443116	537087	613618	631941	878948	1.30039e+06	531274	937092	85399.6	337995	0.566939	1.76386	0.113984
81	O15511	ARPC5_HUMAN	Actin-related protein 2/3 complex subunit 5 (Arp2/3 complex 16 kDa subunit) (p16-ARC)	ARPC5	270093	348730	463536	119550	466155	194998	360786	260234	97283.5	182279	1.38639	0.721298	0.446723
82	Q9BPX5	ARP5L_HUMAN	Actin-related protein 2/3 complex subunit 5-like protein (Arp2/3 complex 16 kDa subunit 2) (ARC16-2)	ARPC5L	153145	155905	138101	155512	142980	79819.6	149051	126104	9582.09	40570.2	1.18197	0.846048	0.394368
83	P08243	ASNS_HUMAN	Asparagine synthetase [glutamine-hydrolyzing] (EC 6.3.5.4) (Cell cycle control protein TS11) (Glutamine-dependent asparagine synthetase)	ASNS	459071	3004.17	353281	104123	78933.5	66781.1	271785	83279.1	238706	19046.4	3.26355	0.306415	0.24443
84	Q12797	ASPH_HUMAN	Aspartyl/asparaginyl beta-hydroxylase (EC 1.14.11.16) (Aspartate beta-hydroxylase) (ASP beta-hydroxylase) (Peptide-aspartate beta-dioxygenase)	ASPH	56221.5	72853.3	79608.4	84653.4	50634.2	114549	69561.1	83278.9	12036	31979.6	0.835278	1.19721	0.525114
85	H0Y2W2	H0Y2W2_HUMAN	ATPase family AAA domain-containing protein 3A (Fragment)	ATAD3A	93343.8	160260	144193	42880.2	109877	120892	132599	91216.6	34932.4	42221.4	1.45367	0.687913	0.260978
86	Q9NVI7	ATD3A_HUMAN	ATPase family AAA domain-containing protein 3A	ATAD3A	109162	123012	3998.97	171400	156575	22973.6	78724.3	116983	65083.5	81751	0.672957	1.48598	0.560436
87	P31939	PUR9_HUMAN	Bifunctional purine biosynthesis protein PURH [Cleaved into: Bifunctional purine biosynthesis protein PURH, N-terminally processed] [Includes: Phosphoribosylaminoimidazolecarboxamide formyltransferase (EC 2.1.2.3) (5-aminoimidazole-4-carboxamide ribonucleotide formyltransferase) (AICAR transformylase); IMP cyclohydrolase (EC 3.5.4.10) (ATIC) (IMP synthase) (Inosinicase)]	ATIC	801441	669903	488017	823237	453991	526454	653120	601227	157385	195650	1.08631	0.920546	0.738466
88	P05023	AT1A1_HUMAN	Sodium/potassium-transporting ATPase subunit alpha-1 (Na(+)/K(+) ATPase alpha-1 subunit) (EC 3.6.3.9) (Sodium pump subunit alpha-1)	ATP1A1	401246	285075	356478	383155	239847	121489	347600	248164	58591.9	131032	1.40069	0.713935	0.296385
89	P05026	AT1B1_HUMAN	Sodium/potassium-transporting ATPase subunit beta-1 (Sodium/potassium-dependent ATPase subunit beta-1)	ATP1B1	2419.12	44006.8	55064.8	59423.3	1147.49	68090.4	33830.2	42887.1	27759	36406.4	0.788821	1.26771	0.749115
90	P54709	AT1B3_HUMAN	Sodium/potassium-transporting ATPase subunit beta-3 (Sodium/potassium-dependent ATPase subunit beta-3) (ATPB-3) (CD antigen CD298)	ATP1B3	90546.5	40063	22776.1	51117.1	13719	61683.5	51128.5	42173.2	35214.3	25202	1.21235	0.824847	0.738301
91	P16615	AT2A2_HUMAN	Sarcoplasmic/endoplasmic reticulum calcium ATPase 2 (SERCA2) (SR Ca(2+)-ATPase 2) (EC 3.6.3.8) (Calcium pump 2) (Calcium-transporting ATPase sarcoplasmic reticulum type, slow twitch skeletal muscle isoform) (Endoplasmic reticulum class 1/2 Ca(2+) ATPase)	ATP2A2	40477.7	39809.3	11721.3	43093.8	1335.13	2060.06	30669.4	15496.3	16413	23902.9	1.97914	0.50527	0.416002
92	P25705	ATPA_HUMAN	ATP synthase subunit alpha, mitochondrial	ATP5A1	2.844e+06	3.25714e+06	2.88304e+06	2.4389e+06	2.406e+06	3.43388e+06	2.99473e+06	2.75959e+06	228093	584179	1.08521	0.921484	0.551479
93	P06576	ATPB_HUMAN	ATP synthase subunit beta, mitochondrial (EC 3.6.3.14)	ATP5B	3.15173e+06	3.20687e+06	2.92876e+06	3.20361e+06	2.917e+06	1.38077e+06	3.09579e+06	2.50046e+06	147255	980212	1.23809	0.807699	0.356957
94	P36542	ATPG_HUMAN	ATP synthase subunit gamma, mitochondrial (F-ATPase gamma subunit)	ATP5C1	207596	110161	93347.4	232683	122374	29357.2	137035	128138	61683.2	101785	1.06943	0.935076	0.903232
95	P30049	ATPD_HUMAN	ATP synthase subunit delta, mitochondrial (F-ATPase delta subunit)	ATP5D	109695	107060	116001	82520.9	113642	120372	110919	105512	4594.16	20193	1.05124	0.951253	0.674548
96	O75947	ATP5H_HUMAN	ATP synthase subunit d, mitochondrial (ATPase subunit d)	ATP5H	152666	230548	202320	195047	123596	166330	195178	161658	39429.3	35954.2	1.20736	0.828257	0.337741
97	P56385	ATP5I_HUMAN	ATP synthase subunit e, mitochondrial (ATPase subunit e) [Cleaved into: ATP synthase subunit e, mitochondrial, N-terminally processed]	ATP5I	22906.9	3307.1	701.393	40888	8254.96	1932.73	8971.81	17025.2	12138.3	20906.1	0.526972	1.89764	0.594851
98	P18859	ATP5J_HUMAN	ATP synthase-coupling factor 6, mitochondrial (ATPase subunit F6)	ATP5J	108109	135489	160576	7474.4	46263.2	34755.9	134725	29497.8	26241.8	19921.8	4.56728	0.218949	0.00521819
99	G3V325	G3V325_HUMAN	ATP5J2-PTCD1 readthrough	ATP5J2-PTCD1	178598	157818	8776.15	128971	146697	8183.52	115064	94617.5	92632.3	75376.9	1.2161	0.822304	0.781579
100	P48047	ATPO_HUMAN	ATP synthase subunit O, mitochondrial (Oligomycin sensitivity conferral protein) (OSCP)	ATP5O	829321	682198	895107	824331	833245	727530	802209	795035	109013	58631.3	1.00902	0.991058	0.924872
101	P38606	VATA_HUMAN	V-type proton ATPase catalytic subunit A (V-ATPase subunit A) (EC 3.6.3.14) (V-ATPase 69 kDa subunit) (Vacuolar ATPase isoform VA68) (Vacuolar proton pump subunit alpha)	ATP6V1A	73946.9	30794.9	23124.9	117576	45920.6	20803.3	42622.3	61433.2	27397.7	50216.7	0.693798	1.44134	0.599436
102	P21281	VATB2_HUMAN	V-type proton ATPase subunit B, brain isoform (V-ATPase subunit B 2) (Endomembrane proton pump 58 kDa subunit) (HO57) (Vacuolar proton pump subunit B 2)	ATP6V1B2	16218.2	24295.5	1218.15	15746.1	23167.5	43705.8	13910.6	27539.8	11710.5	14483.6	0.50511	1.97977	0.273765
103	P36543	VATE1_HUMAN	V-type proton ATPase subunit E 1 (V-ATPase subunit E 1) (V-ATPase 31 kDa subunit) (p31) (Vacuolar proton pump subunit E 1)	ATP6V1E1	48944.5	1730.01	44990.2	1905.15	36643.3	4407.65	31888.2	14318.7	26192.5	19374.1	2.22703	0.449028	0.403146
104	G3V126	G3V126_HUMAN	ATPase, H+ transporting, lysosomal 50/57kDa, V1 subunit H, isoform CRA_c (V-type proton ATPase subunit H)	ATP6V1H	763.763	1613.83	2154.58	2763.72	1970.66	6108.5	1510.73	3614.29	701.119	2196.14	0.417987	2.39242	0.189156
105	Q9UBB4	ATX10_HUMAN	Ataxin-10 (Brain protein E46 homolog) (Spinocerebellar ataxia type 10 protein)	ATXN10	100111	48678.9	7888.05	44861.3	24261.4	9077.04	52226.1	26066.6	46213.9	17960.3	2.00357	0.49911	0.412499
106	O95816	BAG2_HUMAN	BAG family molecular chaperone regulator 2 (BAG-2) (Bcl-2-associated athanogene 2)	BAG2	69921	56274.7	6198.76	8990.28	2629.14	2335.76	44131.5	4651.73	33551.8	3760.16	9.48712	0.105406	0.112803
107	A0A0G2JK23	A0A0G2JK23_HUMAN	Large proline-rich protein BAG6	BAG6	65381.3	125452	104003	133738	57704.4	172744	98278.6	121396	30441.6	58504.6	0.809572	1.23522	0.576547
108	O75531	BAF_HUMAN	Barrier-to-autointegration factor (Breakpoint cluster region protein 1) [Cleaved into: Barrier-to-autointegration factor, N-terminally processed]	BANF1	320362	152769	117122	469339	189135	47257.5	196751	235244	108524	214785	0.836371	1.19564	0.795468
109	Q07812	BAX_HUMAN	Apoptosis regulator BAX (Bcl-2-like protein 4) (Bcl2-L-4)	BAX	59422.4	21149.1	1775.58	9053.31	1977.92	3753.94	27449	4928.39	29335.2	3681	5.56957	0.179547	0.257505
110	Q9UIG0	BAZ1B_HUMAN	Tyrosine-protein kinase BAZ1B (EC 2.7.10.2) (Bromodomain adjacent to zinc finger domain protein 1B) (Williams syndrome transcription factor) (Williams-Beuren syndrome chromosomal region 10 protein) (Williams-Beuren syndrome chromosomal region 9 protein) (hWALp2)	BAZ1B	50418.6	58378.7	2847.59	5094.32	52543	8501.89	37215	22046.4	30027.9	26465.7	1.68803	0.592407	0.547419
111	P51572	BAP31_HUMAN	B-cell receptor-associated protein 31 (BCR-associated protein 31) (Bap31) (6C6-AG tumor-associated antigen) (Protein CDM) (p28)	BCAP31	335403	396868	388060	456104	599451	907659	373444	654405	33237.1	230739	0.570662	1.75235	0.105128
112	P56945	BCAR1_HUMAN	Breast cancer anti-estrogen resistance protein 1 (CRK-associated substrate) (Cas scaffolding protein family member 1) (p130cas)	BCAR1	4203.2	1540.4	1150.93	1629.19	1801.4	9033.17	2298.18	4154.59	1661.25	4225.86	0.553167	1.80777	0.517946
113	Q9P287	BCCIP_HUMAN	BRCA2 and CDKN1A-interacting protein (P21- and CDK-associated protein 1) (Protein TOK-1)	BCCIP	109317	79846.7	124824	6533.17	45392.9	14145.7	104663	22023.9	22847.2	20593	4.75223	0.210428	0.00963589
114	Q9H1R6	Q9H1R6_HUMAN	Bcl-2-like protein 1 (Fragment)	BCL2L1	117649	131113	103556	4939.22	46070	9325.77	117439	20111.7	13779.6	22587.3	5.83937	0.171251	0.00311229
115	E9PQN2	E9PQN2_HUMAN	Bcl-2-associated transcription factor 1	BCLAF1	214214	193179	222594	226612	202121	129155	209995	185963	15154.5	50698	1.12923	0.885557	0.475474
116	P55957	BID_HUMAN	BH3-interacting domain death agonist (p22 BID) (BID) [Cleaved into: BH3-interacting domain death agonist p15 (p15 BID); BH3-interacting domain death agonist p13 (p13 BID); BH3-interacting domain death agonist p11 (p11 BID)]	BID	22518.8	16684.3	10968.8	21359.6	635.927	5977.92	16724	9324.47	5775.08	10759.5	1.79356	0.557551	0.353157
117	Q13867	BLMH_HUMAN	Bleomycin hydrolase (BH) (BLM hydrolase) (BMH) (EC 3.4.22.40)	BLMH	135585	116506	128822	118090	10428.5	5312.9	126971	44610.6	9672.91	63686.8	2.84621	0.351345	0.0911674
118	A0A087WZT3	A0A087WZT3_HUMAN	BolA-like protein 2	BOLA2	195935	311696	323965	361634	302947	369508	277198	344696	70643.4	36369.6	0.804182	1.2435	0.215156
119	Q14137	BOP1_HUMAN	Ribosome biogenesis protein BOP1 (Block of proliferation 1 protein)	BOP1	74988.9	17649.4	24095.9	56159.2	4074.91	10085.4	38911.4	23439.8	31409.8	28494.7	1.66005	0.60239	0.561777
120	Q8TDN6	BRX1_HUMAN	Ribosome biogenesis protein BRX1 homolog (Brix domain-containing protein 2)	BRIX1	63304.6	75176	50406.4	50993.9	26785.5	41095.7	62962.4	39625	12388.4	12171	1.58895	0.629345	0.080471
121	A0A087X2B5	A0A087X2B5_HUMAN	Basigin (Fragment)	BSG	481144	537984	594051	454172	614002	595015	537726	554396	56454.3	87314.4	0.969931	1.031	0.795011
122	P20290	BTF3_HUMAN	Transcription factor BTF3 (Nascent polypeptide-associated complex subunit beta) (NAC-beta) (RNA polymerase B transcription factor 3)	BTF3	79429.4	28626.2	64611.5	125028	50570.9	9907.02	57555.7	61835.4	26126.2	58381.4	0.930789	1.07436	0.913322
123	O43684	BUB3_HUMAN	Mitotic checkpoint protein BUB3	BUB3	65659.6	36247.6	42149.1	51477	48427.8	15019.7	48018.8	38308.2	15559.8	20226	1.25349	0.797775	0.545844
124	Q13895	BYST_HUMAN	Bystin	BYSL	48900.9	21255.2	55713.3	33350.6	16142.2	90969.3	41956.5	46820.7	18248.6	39190	0.89611	1.11593	0.854979
125	Q7L1Q6	BZW1_HUMAN	Basic leucine zipper and W2 domain-containing protein 1 (Protein Orf)	BZW1	58149	79218.5	317499	141182	156796	246643	151622	181540	144039	56918.8	0.835199	1.19732	0.754747
126	E7ETZ4	E7ETZ4_HUMAN	Basic leucine zipper and W2 domain-containing protein 2 (Fragment)	BZW2	5554.87	9557.09	17900.8	23731.8	23966.8	12036.4	11004.3	19911.7	6298.92	6821.2	0.552654	1.80945	0.171914
127	Q9BUA3	CK084_HUMAN	Uncharacterized protein C11orf84	C11orf84	580.222	1790.87	2264.23	778.587	805.506	7705.87	1545.1	3096.65	868.485	3991.72	0.49896	2.00417	0.546571
128	Q9HB07	MYG1_HUMAN	UPF0160 protein MYG1, mitochondrial	C12orf10	534812	708120	692348	674988	788918	558664	645093	674190	95831.5	115129	0.956842	1.0451	0.753449
129	Q9Y224	CN166_HUMAN	UPF0568 protein C14orf166 (CLE7 homolog) (CLE)	C14orf166	233891	130995	58946.2	270633	107933	223316	141277	200627	87924.6	83689.2	0.704179	1.42009	0.444769
130	Q9NWV4	CA123_HUMAN	UPF0587 protein C1orf123	C1orf123	1971.1	22103.8	2401.12	43154.6	2226.95	2530.76	8825.33	15970.8	11501.5	23542.4	0.552593	1.80965	0.661297
131	Q07021	C1QBP_HUMAN	Complement component 1 Q subcomponent-binding protein, mitochondrial (ASF/SF2-associated protein p32) (Glycoprotein gC1qBP) (C1qBP) (Hyaluronan-binding protein 1) (Mitochondrial matrix protein p32) (gC1q-R protein) (p33)	C1QBP	1.84649e+06	1.49671e+06	1.09028e+06	998249	820126	154918	1.47783e+06	657764	378457	444492	2.24674	0.445089	0.0717419
132	H7C2R9	H7C2R9_HUMAN	Uncharacterized protein C7orf50 (Fragment)	C7orf50	72418.2	73595.6	4207.71	47063.1	72007.7	9841.66	50073.8	42970.8	39725.6	31284.4	1.1653	0.858149	0.819737
133	H0YF29	H0YF29_HUMAN	UPF0598 protein C8orf82 (Fragment)	C8orf82	3584.83	1348.34	969.425	5001.35	1493.66	2277.02	1967.53	2924.01	1413.37	1841.17	0.672889	1.48613	0.514823
134	Q9HB71	CYBP_HUMAN	Calcyclin-binding protein (CacyBP) (hCacyBP) (S100A6-binding protein) (Siah-interacting protein)	CACYBP	434422	276473	477745	334419	334484	349014	396213	339306	105937	8407.59	1.16772	0.856372	0.406162
135	F8VPD4	F8VPD4_HUMAN	CAD protein	CAD	273186	307215	320319	286246	232442	399212	300240	305967	24328.3	85116.1	0.981282	1.01908	0.916177
136	P27797	CALR_HUMAN	Calreticulin (CRP55) (Calregulin) (Endoplasmic reticulum resident protein 60) (ERp60) (HACBP) (grp60)	CALR	703104	661888	568590	700858	616386	618199	644527	645148	68917.1	48255.1	0.999038	1.00096	0.990419
137	E9PF82	E9PF82_HUMAN	Calcium/calmodulin-dependent protein kinase type II subunit delta	CAMK2D	19047.2	1635.58	30166.1	24443.7	4433.89	3197.45	16949.6	10691.7	14380.4	11925.6	1.58531	0.630793	0.592903
138	Q86VP6	CAND1_HUMAN	Cullin-associated NEDD8-dissociated protein 1 (Cullin-associated and neddylation-dissociated protein 1) (TBP-interacting protein of 120 kDa A) (TBP-interacting protein 120A) (p120 CAND1)	CAND1	545422	382392	594819	465769	223508	350059	507545	346445	111164	121171	1.46501	0.68259	0.164955
139	P27824	CALX_HUMAN	Calnexin (IP90) (Major histocompatibility complex class I antigen-binding protein p88) (p90)	CANX	1.35961e+06	1.28124e+06	954874	1.72456e+06	1.12038e+06	795874	1.19858e+06	1.21361e+06	214659	471312	0.987615	1.01254	0.962319
140	Q01518	CAP1_HUMAN	Adenylyl cyclase-associated protein 1 (CAP 1)	CAP1	134242	135505	109490	242228	151893	138450	126413	177524	14668.6	56437.5	0.712089	1.40432	0.203589
141	P40121	CAPG_HUMAN	Macrophage-capping protein (Actin regulatory protein CAP-G)	CAPG	44727.5	20061	5012.42	30172.4	20898	15144.3	23267	22071.6	20050.7	7582.44	1.05416	0.948622	0.9277
142	P07384	CAN1_HUMAN	Calpain-1 catalytic subunit (EC 3.4.22.52) (Calcium-activated neutral proteinase 1) (CANP 1) (Calpain mu-type) (Calpain-1 large subunit) (Cell proliferation-inducing gene 30 protein) (Micromolar-calpain) (muCANP)	CAPN1	59433.1	24907.5	49439.9	119099	84534.2	89611.3	44593.5	97748.1	17765.7	18663.6	0.456209	2.19198	0.0233131
143	P17655	CAN2_HUMAN	Calpain-2 catalytic subunit (EC 3.4.22.53) (Calcium-activated neutral proteinase 2) (CANP 2) (Calpain M-type) (Calpain large polypeptide L2) (Calpain-2 large subunit) (Millimolar-calpain) (M-calpain)	CAPN2	116711	90782	162525	87490.8	111247	77719.9	123339	92152.6	36328	17242.8	1.33842	0.747147	0.250328
144	A0A0C4DGQ5	A0A0C4DGQ5_HUMAN	Calpain small subunit 1	CAPNS1	58954.2	64382.1	28562.1	41111.9	28631	23996.9	50632.8	31246.6	19305.5	8852.23	1.62043	0.617122	0.189032
145	Q14444	CAPR1_HUMAN	Caprin-1 (Cell cycle-associated protein 1) (Cytoplasmic activation- and proliferation-associated protein 1) (GPI-anchored membrane protein 1) (GPI-anchored protein p137) (GPI-p137) (p137GPI) (Membrane component chromosome 11 surface marker 1) (RNA granule protein 105)	CAPRIN1	283889	248255	249949	235714	271340	216517	260698	241190	20102.3	27818.6	1.08088	0.925172	0.380629
146	P52907	CAZA1_HUMAN	F-actin-capping protein subunit alpha-1 (CapZ alpha-1)	CAPZA1	118324	50810.3	73178.5	136380	77905.1	111650	80771.1	108645	34391.4	29352.9	0.743441	1.3451	0.345781
147	B1AK88	B1AK88_HUMAN	Capping protein (Actin filament) muscle Z-line, beta, isoform CRA_d (F-actin-capping protein subunit beta)	CAPZB	255581	164218	158146	337866	232280	122066	192648	230738	54585.5	107908	0.834924	1.19771	0.614373
148	Q9Y2V2	CHSP1_HUMAN	Calcium-regulated heat-stable protein 1 (Calcium-regulated heat-stable protein of 24 kDa) (CRHSP-24)	CARHSP1	41923.5	12591.5	35954	45442.9	11343.3	2601.21	30156.4	19795.8	15501.7	22637.1	1.52337	0.656439	0.548766
149	Q86X55	CARM1_HUMAN	Histone-arginine methyltransferase CARM1 (EC 2.1.1.319) (Coactivator-associated arginine methyltransferase 1) (Protein arginine N-methyltransferase 4)	CARM1	38032.3	30558.1	64441.5	19812	21910.6	37955.9	44344	26559.5	17801.7	9925.18	1.66961	0.598943	0.205231
150	P49589	SYCC_HUMAN	Cysteine--tRNA ligase, cytoplasmic (EC 6.1.1.16) (Cysteinyl-tRNA synthetase) (CysRS)	CARS	115298	121577	12118.9	66662.1	38833.8	26868.5	82997.9	44121.5	61463.3	20416.9	1.88112	0.531598	0.357199
151	Q9HA77	SYCM_HUMAN	Probable cysteine--tRNA ligase, mitochondrial (EC 6.1.1.16) (Cysteinyl-tRNA synthetase) (CysRS)	CARS2	58008.4	58925.6	5788.16	38057.6	52982.2	38210.3	40907.4	43083.4	30417.6	8572.95	0.949494	1.05319	0.91082
152	A0A0C4DGB5	A0A0C4DGB5_HUMAN	Calpastatin	CAST	37246.2	36518.7	42082.9	46122.1	55918.5	62938.5	38615.9	54993	3024.47	8446.34	0.702197	1.4241	0.0341259
153	P04040	CATA_HUMAN	Catalase (EC 1.11.1.6)	CAT	2497.66	1270.32	918.114	686.282	8026.34	4084.11	1562.03	4265.58	829.196	3673.39	0.366194	2.73079	0.281595
154	Q13951	PEBB_HUMAN	Core-binding factor subunit beta (CBF-beta) (Polyomavirus enhancer-binding protein 2 beta subunit) (PEA2-beta) (PEBP2-beta) (SL3-3 enhancer factor 1 subunit beta) (SL3/AKV core-binding factor beta subunit)	CBFB	9822.17	1156.88	1885.32	14669.8	3760.85	2997.68	4288.12	7142.77	4806.44	6529.75	0.600344	1.66571	0.574925
155	Q13185	CBX3_HUMAN	Chromobox protein homolog 3 (HECH) (Heterochromatin protein 1 homolog gamma) (HP1 gamma) (Modifier 2 protein)	CBX3	727818	799522	679810	648537	685041	896442	735717	743340	60245.5	133841	0.989744	1.01036	0.932641
156	P45973	CBX5_HUMAN	Chromobox protein homolog 5 (Antigen p25) (Heterochromatin protein 1 homolog alpha) (HP1 alpha)	CBX5	291237	342885	282256	277364	387407	287101	305459	317291	32721.3	60917.2	0.962711	1.03873	0.78171
157	Q8IX12	CCAR1_HUMAN	Cell division cycle and apoptosis regulator protein 1 (Cell cycle and apoptosis regulatory protein 1) (CARP-1) (Death inducer with SAP domain)	CCAR1	148110	227049	301447	130208	310538	562498	225535	334415	76679.3	217132	0.674419	1.48276	0.458797
158	Q8N163	CCAR2_HUMAN	Cell cycle and apoptosis regulator protein 2 (Cell division cycle and apoptosis regulator protein 2) (DBIRD complex subunit KIAA1967) (Deleted in breast cancer gene 1 protein) (DBC-1) (DBC.1) (NET35) (p30 DBC)	CCAR2	625151	587415	643175	842082	587798	755861	618580	728580	28454.6	129318	0.849021	1.17783	0.223581
159	Q96A33	CCD47_HUMAN	Coiled-coil domain-containing protein 47	CCDC47	30069	46554.2	3086.4	31604.8	56121.3	6666.18	26569.8	31464.1	21944.1	24727.9	0.84445	1.1842	0.810283
160	P78371	TCPB_HUMAN	T-complex protein 1 subunit beta (TCP-1-beta) (CCT-beta)	CCT2	3.28033e+06	3.82091e+06	3.89582e+06	3.29539e+06	3.28964e+06	3.27241e+06	3.66569e+06	3.28581e+06	335826	11960.1	1.11561	0.89637	0.121835
161	P49368	TCPG_HUMAN	T-complex protein 1 subunit gamma (TCP-1-gamma) (CCT-gamma) (hTRiC5)	CCT3	2.55565e+06	2.64512e+06	2.33376e+06	2.88174e+06	2.51287e+06	1.76159e+06	2.51151e+06	2.3854e+06	160305	570850	1.05287	0.949787	0.731251
162	P50991	TCPD_HUMAN	T-complex protein 1 subunit delta (TCP-1-delta) (CCT-delta) (Stimulator of TAR RNA-binding)	CCT4	1.57274e+06	1.91989e+06	1.86832e+06	1.64441e+06	1.59784e+06	1.07604e+06	1.78698e+06	1.43943e+06	187325	315564	1.24145	0.805509	0.17627
163	P48643	TCPE_HUMAN	T-complex protein 1 subunit epsilon (TCP-1-epsilon) (CCT-epsilon)	CCT5	1.09313e+06	1.34901e+06	1.74232e+06	1.57033e+06	1.41582e+06	1.85342e+06	1.39482e+06	1.61319e+06	327010	221929	0.864633	1.15656	0.392737
164	P40227	TCPZ_HUMAN	T-complex protein 1 subunit zeta (TCP-1-zeta) (Acute morphine dependence-related protein 2) (CCT-zeta-1) (HTR3) (Tcp20)	CCT6A	1.78297e+06	2.16867e+06	1.67083e+06	2.48115e+06	2.38318e+06	2.30176e+06	1.87415e+06	2.3887e+06	261145	89821.2	0.784592	1.27455	0.0320616
165	Q99832	TCPH_HUMAN	T-complex protein 1 subunit eta (TCP-1-eta) (CCT-eta) (HIV-1 Nef-interacting protein) [Cleaved into: T-complex protein 1 subunit eta, N-terminally processed]	CCT7	2.55685e+06	2.40418e+06	3.66349e+06	2.30552e+06	3.35258e+06	3.66621e+06	2.87484e+06	3.1081e+06	687245	712525	0.92495	1.08114	0.704083
166	P50990	TCPQ_HUMAN	T-complex protein 1 subunit theta (TCP-1-theta) (CCT-theta) (Renal carcinoma antigen NY-REN-15)	CCT8	3.83682e+06	3.94512e+06	3.69314e+06	4.13594e+06	3.77588e+06	3.18239e+06	3.82503e+06	3.69807e+06	126402	481513	1.03433	0.966809	0.681525
167	O95400	CD2B2_HUMAN	CD2 antigen cytoplasmic tail-binding protein 2 (CD2 cytoplasmic domain-binding protein 2) (CD2 tail-binding protein 2) (U5 snRNP 52K protein) (U5-52K)	CD2BP2	91005.7	125064	9819.52	130445	179230	19136.8	75296.4	109604	59206.5	82056.3	0.686987	1.45563	0.58858
168	O15446	RPA34_HUMAN	DNA-directed RNA polymerase I subunit RPA34 (A34.5) (Antisense to ERCC-1 protein) (ASE-1) (CD3-epsilon-associated protein) (CAST) (CD3E-associated protein) (RNA polymerase I-associated factor PAF49)	CD3EAP	22288.2	760.908	2970.42	1141.6	22780.6	2898.87	8673.18	8940.36	11842.6	12018.2	0.970115	1.03081	0.979433
169	X6RKY7	X6RKY7_HUMAN	Cell division cycle protein 123 homolog (Fragment)	CDC123	4603.26	3319.89	3593.51	1080.49	1040.87	6518.28	3838.88	2879.88	675.956	3151.01	1.333	0.750188	0.633437
170	Q16543	CDC37_HUMAN	Hsp90 co-chaperone Cdc37 (Hsp90 chaperone protein kinase-targeting subunit) (p50Cdc37) [Cleaved into: Hsp90 co-chaperone Cdc37, N-terminally processed]	CDC37	170485	145536	152176	148800	250242	278426	156066	225822	12921.3	68175.4	0.691099	1.44697	0.156613
171	P60953	CDC42_HUMAN	Cell division control protein 42 homolog (G25K GTP-binding protein)	CDC42	64187.7	114184	75363.5	38928.1	14492.8	78309.5	84578.6	43910.1	26241.3	32198.7	1.92618	0.519163	0.165164
172	Q99459	CDC5L_HUMAN	Cell division cycle 5-like protein (Cdc5-like protein) (Pombe cdc5-related protein)	CDC5L	138471	157726	230165	222122	236151	255550	175454	237941	48349.3	16786	0.737383	1.35615	0.101948
173	A0A087WXI5	A0A087WXI5_HUMAN	Cadherin-1	CDH1	95664.8	71133.5	4948.86	63496	6339.89	52759.2	57249.1	40865	46924.7	30377.8	1.40093	0.713811	0.638402
174	P06493	CDK1_HUMAN	Cyclin-dependent kinase 1 (CDK1) (EC 2.7.11.22) (EC 2.7.11.23) (Cell division control protein 2 homolog) (Cell division protein kinase 1) (p34 protein kinase)	CDK1	238824	281551	317430	253784	233436	364824	279268	284015	39352.8	70718.6	0.983288	1.017	0.923975
175	Q00534	CDK6_HUMAN	Cyclin-dependent kinase 6 (EC 2.7.11.22) (Cell division protein kinase 6) (Serine/threonine-protein kinase PLSTIRE)	CDK6	102990	87396.3	21728.9	192214	106012	74289.5	70705.2	124172	43125.4	61023.6	0.569414	1.75619	0.282973
176	Q9UKY7	CDV3_HUMAN	Protein CDV3 homolog	CDV3	5952.54	1183.4	3378.11	624.495	1633	5638.65	3504.68	2632.05	2387.09	2652.17	1.33154	0.751008	0.693651
177	Q7Z7K6	CENPV_HUMAN	Centromere protein V (CENP-V) (Nuclear protein p30) (Proline-rich protein 6)	CENPV	180767	318398	305296	213881	223396	266436	268153	234571	75962.2	28003	1.14317	0.874764	0.5122
178	E9PK25	E9PK25_HUMAN	Cofilin-1	CFL1	5.25587e+06	4.68652e+06	4.34828e+06	5.29897e+06	4.49532e+06	3.18087e+06	4.76356e+06	4.32505e+06	458677	1.06926e+06	1.10139	0.907946	0.549511
179	Q96JM3	CHAP1_HUMAN	Chromosome alignment-maintaining phosphoprotein 1 (Zinc finger protein 828)	CHAMP1	22892.9	40587	22315.5	106426	3764.43	42730.7	28598.5	50973.6	10386.4	51824.6	0.561044	1.78239	0.504075
180	Q9Y6H1	CHCH2_HUMAN	Coiled-coil-helix-coiled-coil-helix domain-containing protein 2 (Aging-associated gene 10 protein) (HCV NS2 trans-regulated protein) (NS2TP)	CHCHD2	419294	403810	317059	346716	281448	136000	380055	254722	55102	107870	1.49204	0.670224	0.147578
181	C9JRZ6	C9JRZ6_HUMAN	MICOS complex subunit	CHCHD3	130147	77463	103801	125346	108961	129726	103804	121344	26342.2	10945.9	0.855449	1.16898	0.34688
182	F5GWX5	F5GWX5_HUMAN	Chromodomain-helicase-DNA-binding protein 4	CHD4	173759	177739	143352	311073	250153	119440	164950	226889	18809.9	97911.8	0.727008	1.3755	0.342492
183	Q9UHD1	CHRD1_HUMAN	Cysteine and histidine-rich domain-containing protein 1 (CHORD domain-containing protein 1) (CHORD-containing protein 1) (CHP-1) (Protein morgana)	CHORDC1	173217	168070	198902	117001	132904	39684.2	180063	96529.5	16516.5	49867.5	1.86537	0.536087	0.0511513
184	Q6FI81	CPIN1_HUMAN	Anamorsin (Cytokine-induced apoptosis inhibitor 1) (Fe-S cluster assembly protein DRE2 homolog)	CIAPIN1	34694.5	1934.39	3334.84	30446.9	1488.25	5225.36	13321.2	12386.8	18523	15751.7	1.07544	0.929855	0.950124
185	Q9NZ45	CISD1_HUMAN	CDGSH iron-sulfur domain-containing protein 1 (MitoNEET)	CISD1	125372	127284	86912.6	108445	134662	146317	113189	129808	22776.4	19397.2	0.871976	1.14682	0.390465
186	Q8N5K1	CISD2_HUMAN	CDGSH iron-sulfur domain-containing protein 2 (Endoplasmic reticulum intermembrane small protein) (MitoNEET-related 1 protein) (Miner1) (Nutrient-deprivation autophagy factor-1) (NAF-1)	CISD2	27459.7	1941.47	5743.47	1931.34	4428.26	5954.86	11714.9	4104.82	13767.3	2031.17	2.85394	0.350393	0.397189
187	Q07065	CKAP4_HUMAN	Cytoskeleton-associated protein 4 (63-kDa cytoskeleton-linking membrane protein) (Climp-63) (p63)	CKAP4	16924.4	6984.45	3005.31	10744.2	4956.14	2717.53	8971.37	6139.29	7169.09	4142.07	1.4613	0.68432	0.585416
188	Q14008	CKAP5_HUMAN	Cytoskeleton-associated protein 5 (Colonic and hepatic tumor overexpressed gene protein) (Ch-TOG)	CKAP5	42310.7	53404	86988.9	34384.8	40874.2	6649.88	60901.2	27303	23263.5	18178	2.23057	0.448316	0.120017
189	F8WA11	F8WA11_HUMAN	CLIP-associating protein 1	CLASP1	4344.28	15747.6	55132.7	15449.3	32399.6	32664.9	25074.9	26837.9	26648	9863.74	0.934308	1.07031	0.919593
190	O00299	CLIC1_HUMAN	Chloride intracellular channel protein 1 (Chloride channel ABP) (Nuclear chloride ion channel 27) (NCC27) (Regulatory nuclear chloride ion channel protein) (hRNCC)	CLIC1	1.47766e+06	1.47903e+06	1.4744e+06	2.01025e+06	2.05863e+06	2.51548e+06	1.47703e+06	2.19479e+06	2377.38	278782	0.672973	1.48594	0.0111673
191	Q9Y696	CLIC4_HUMAN	Chloride intracellular channel protein 4 (Intracellular chloride ion channel protein p64H1)	CLIC4	5394.62	5309.66	10312	4196	2302.13	4056.75	7005.43	3518.29	2863.9	1055.53	1.99115	0.502224	0.118958
192	Q14677	EPN4_HUMAN	Clathrin interactor 1 (Clathrin-interacting protein localized in the trans-Golgi region) (Clint) (Enthoprotin) (Epsin-4) (Epsin-related protein) (EpsinR)	CLINT1	959.653	7505.38	10077.6	6189.06	845.527	1873.73	6180.86	2969.44	4701.04	2835.27	2.08149	0.480425	0.36827
193	O76031	CLPX_HUMAN	ATP-dependent Clp protease ATP-binding subunit clpX-like, mitochondrial	CLPX	25066.4	8148.11	22893.8	11442.2	24282.6	45820.8	18702.8	27181.9	9204.95	17371.7	0.688061	1.45336	0.496571
194	P09496	CLCA_HUMAN	Clathrin light chain A (Lca)	CLTA	75657.5	40359.5	86808.7	64449	95400.4	128434	67608.6	96094.5	24248.1	31998.2	0.703563	1.42134	0.286451
195	Q00610	CLH1_HUMAN	Clathrin heavy chain 1 (Clathrin heavy chain on chromosome 17) (CLH-17)	CLTC	2.4897e+06	2.40884e+06	2.37063e+06	3.3038e+06	1.86806e+06	1.45473e+06	2.42306e+06	2.20887e+06	60796.1	970503	1.09697	0.911603	0.722219
196	K7EIG1	K7EIG1_HUMAN	Clustered mitochondria protein homolog (Fragment)	CLUH	8283.98	14794.6	34158.3	90468	40505.8	5885.8	19079	45619.9	13458.7	42522.4	0.418216	2.39111	0.360927
197	Q8NFW8	NEUA_HUMAN	N-acylneuraminate cytidylyltransferase (EC 2.7.7.43) (CMP-N-acetylneuraminic acid synthase) (CMP-NeuNAc synthase)	CMAS	35682.2	49017.6	59408.3	32294.9	17847.6	13283.1	48036.1	21141.9	11893.5	9924.82	2.27208	0.440125	0.0396623
198	Q9NRP2	COXM2_HUMAN	COX assembly mitochondrial protein 2 homolog	CMC2	110730	13748.5	122054	118810	136549	193201	82177.2	149520	59530.9	38854.4	0.549607	1.81948	0.176186
199	P30085	KCY_HUMAN	UMP-CMP kinase (EC 2.7.4.14) (Deoxycytidylate kinase) (CK) (dCMP kinase) (Nucleoside-diphosphate kinase) (EC 2.7.4.6) (Uridine monophosphate/cytidine monophosphate kinase) (UMP/CMP kinase) (UMP/CMPK)	CMPK1	27960.9	47767	13203.1	51222.6	43451.3	11290.1	29643.7	35321.3	17343.3	21171.3	0.839257	1.19153	0.73752
200	P62633	CNBP_HUMAN	Cellular nucleic acid-binding protein (CNBP) (Zinc finger protein 9)	CNBP	102174	175118	78067.1	193823	87684.2	85976.3	118453	122495	50531.8	61778.4	0.967007	1.03412	0.934325
201	B4DUT8	B4DUT8_HUMAN	Calponin	CNN2	141788	70200	156031	37925.8	33150.5	23026.8	122673	31367.7	45997.7	7607.85	3.91081	0.255701	0.0274782
202	Q15417	CNN3_HUMAN	Calponin-3 (Calponin, acidic isoform)	CNN3	42355	74107.3	76253.6	81456.1	59763.2	55415.6	64238.6	65545	18982.1	13949.9	0.980069	1.02034	0.928099
203	A5YKK6	CNOT1_HUMAN	CCR4-NOT transcription complex subunit 1 (CCR4-associated factor 1) (Negative regulator of transcription subunit 1 homolog) (NOT1H) (hNOT1)	CNOT1	48734.5	36533.8	210375	75404.8	96728.9	195804	98547.9	122646	97037.4	64247.7	0.803516	1.24453	0.737987
204	P09543	CN37_HUMAN	2',3'-cyclic-nucleotide 3'-phosphodiesterase (CNP) (CNPase) (EC 3.1.4.37)	CNP	16172.8	18708.6	10884.3	8520.17	5219.21	3812.62	15255.2	5850.67	3992.03	2416.47	2.60743	0.38352	0.0251069
205	Q9Y2B0	CNPY2_HUMAN	Protein canopy homolog 2 (MIR-interacting saposin-like protein) (Putative secreted protein Zsig9) (Transmembrane protein 4)	CNPY2	346690	210462	92070.5	270680	217116	92142.3	216408	193313	127414	91618	1.11947	0.893281	0.811374
206	Q13057	COASY_HUMAN	Bifunctional coenzyme A synthase (CoA synthase) (NBP) (POV-2) [Includes: Phosphopantetheine adenylyltransferase (EC 2.7.7.3) (Dephospho-CoA pyrophosphorylase) (Pantetheine-phosphate adenylyltransferase) (PPAT); Dephospho-CoA kinase (DPCK) (EC 2.7.1.24) (Dephosphocoenzyme A kinase) (DPCOAK)]	COASY	1740.65	7587.53	878.476	18168.8	2364.49	17616.2	3402.22	12716.5	3650.13	8969.36	0.267544	3.73771	0.171045
207	P38432	COIL_HUMAN	Coilin (p80-coilin)	COIL	2700.49	21522.7	6569.65	19253.4	7976.88	18097.5	10264.3	15109.3	9940.17	6203.8	0.679338	1.47202	0.513465
208	P53621	COPA_HUMAN	Coatomer subunit alpha (Alpha-coat protein) (Alpha-COP) (HEP-COP) (HEPCOP) [Cleaved into: Xenin (Xenopsin-related peptide); Proxenin]	COPA	247611	171705	243509	288831	246709	119991	220941	218511	42689.7	87881.3	1.01112	0.988998	0.967693
209	P53618	COPB_HUMAN	Coatomer subunit beta (Beta-coat protein) (Beta-COP)	COPB1	74755.6	89908.7	121879	34168.2	50178	30171.8	95514.3	38172.7	24056.4	10587.2	2.50216	0.399654	0.0194559
210	P35606	COPB2_HUMAN	Coatomer subunit beta' (Beta'-coat protein) (Beta'-COP) (p102)	COPB2	83537.5	70693.3	52233	53311.8	122407	155161	68821.3	110293	15736	51994.2	0.623984	1.6026	0.256609
211	M0QXB4	M0QXB4_HUMAN	Coatomer protein complex, subunit epsilon, isoform CRA_g (Coatomer subunit epsilon)	COPE	101901	14787.2	82552.9	2034.79	2262.78	212567	66413.7	72288	45744.5	121485	0.918737	1.08845	0.94129
212	Q9Y678	COPG1_HUMAN	Coatomer subunit gamma-1 (Gamma-1-coat protein) (Gamma-1-COP)	COPG1	239523	280758	174678	350816	232804	178230	231653	253950	53476	88214.6	0.912199	1.09625	0.727126
213	Q9BT78	CSN4_HUMAN	COP9 signalosome complex subunit 4 (SGN4) (Signalosome subunit 4) (JAB1-containing signalosome subunit 4)	COPS4	183393	152221	164606	180766	234544	259197	166740	224836	15695.5	40106.7	0.741608	1.34842	0.0796925
214	E7EM64	E7EM64_HUMAN	COP9 signalosome complex subunit 6	COPS6	41950	40868.2	31413.2	29931.2	3149.02	5966.42	38077.1	13015.5	5796.41	14716.9	2.92551	0.34182	0.0516745
215	J3KQ41	J3KQ41_HUMAN	COP9 signalosome complex subunit 7b	COPS7B	518.935	1675.39	3477.87	4133.66	2154.73	5079.26	1890.73	3789.22	1491.17	1492.38	0.498977	2.0041	0.194083
216	Q99627	CSN8_HUMAN	COP9 signalosome complex subunit 8 (SGN8) (Signalosome subunit 8) (COP9 homolog) (hCOP9) (JAB1-containing signalosome subunit 8)	COPS8	24943	16696	14456.9	63893.1	21996.2	7607.05	18698.6	31165.5	5522.44	29241.9	0.599979	1.66672	0.508258
217	F8VVA7	F8VVA7_HUMAN	Coatomer subunit zeta-1	COPZ1	107330	84425.8	82497.8	97723	51341.9	27475.5	91417.9	58846.8	13814.2	35720	1.55349	0.643712	0.214733
218	Q9BR76	COR1B_HUMAN	Coronin-1B (Coronin-2)	CORO1B	43209.9	22633.3	33353	6551.78	1550.03	28768.6	33065.4	12290.1	10291.4	14488.2	2.6904	0.371692	0.112876
219	B4E3S0	B4E3S0_HUMAN	Coronin	CORO1C	62469.9	36593.9	18877.7	99273.1	45776.1	55914.9	39313.8	66988	21923	28415.5	0.586878	1.70393	0.252619
220	Q5RI15	COX20_HUMAN	Cytochrome c oxidase protein 20 homolog	COX20	20186.8	12673.4	5801.99	3177.96	2772.78	6589.61	12887.4	4180.11	7194.81	2096.5	3.08303	0.324356	0.114477
221	P13073	COX41_HUMAN	Cytochrome c oxidase subunit 4 isoform 1, mitochondrial (Cytochrome c oxidase polypeptide IV) (Cytochrome c oxidase subunit IV isoform 1) (COX IV-1)	COX4I1	263888	155126	228441	277535	332877	543595	215818	384669	55468.9	140388	0.56105	1.78237	0.124741
222	P20674	COX5A_HUMAN	Cytochrome c oxidase subunit 5A, mitochondrial (Cytochrome c oxidase polypeptide Va)	COX5A	123060	156616	227033	162275	91310.3	124009	168903	125865	53064.5	35518.7	1.34194	0.745191	0.307892
223	P10606	COX5B_HUMAN	Cytochrome c oxidase subunit 5B, mitochondrial (Cytochrome c oxidase polypeptide Vb)	COX5B	395132	532674	533083	505007	642836	534417	486963	560753	79528.3	72590.3	0.868409	1.15153	0.300913
224	P14854	CX6B1_HUMAN	Cytochrome c oxidase subunit 6B1 (Cytochrome c oxidase subunit VIb isoform 1) (COX VIb-1)	COX6B1	194042	209432	208864	266119	44157.3	14289	204113	108189	8726.03	137585	1.88664	0.530043	0.294562
225	B0QZ18	B0QZ18_HUMAN	Copine-1 (HCG38213, isoform CRA_b)	CPNE1	114784	63873.8	8819.74	52716.2	39164.2	15643.5	62492.7	35841.3	52995.8	18758.4	1.74359	0.573528	0.457697
226	O75131	CPNE3_HUMAN	Copine-3 (Copine III)	CPNE3	188057	101304	95370	169316	63575.3	31214.8	128244	88035.2	51884.9	72226.5	1.45673	0.686468	0.477328
227	P36551	HEM6_HUMAN	Oxygen-dependent coproporphyrinogen-III oxidase, mitochondrial (COX) (Coprogen oxidase) (Coproporphyrinogenase) (EC 1.3.3.3)	CPOX	132655	116698	131097	117681	13137.9	111624	126817	80814.4	8797.67	58687.7	1.56924	0.637253	0.250512
228	Q9P2I0	CPSF2_HUMAN	Cleavage and polyadenylation specificity factor subunit 2 (Cleavage and polyadenylation specificity factor 100 kDa subunit) (CPSF 100 kDa subunit)	CPSF2	14512.7	1617.76	863.846	27778.8	4846.92	3096.09	5664.78	11907.3	7671.83	13773	0.475742	2.10198	0.530512
229	G5E9W3	G5E9W3_HUMAN	Cleavage and polyadenylation specific factor 3, 73kDa, isoform CRA_b (Cleavage and polyadenylation-specificity factor subunit 3)	CPSF3	15311.9	4523.11	10677.3	1122.96	1563.05	5986.87	10170.8	2890.96	5412.2	2690.15	3.51812	0.284242	0.105278
230	F8WJN3	F8WJN3_HUMAN	Cleavage and polyadenylation-specificity factor subunit 6	CPSF6	158759	60751.4	60503.3	100106	106891	237162	93337.9	148053	56656.5	77245.2	0.630436	1.5862	0.378524
231	F5H669	F5H669_HUMAN	Cleavage and polyadenylation-specificity factor subunit 7 (Fragment)	CPSF7	904.189	21697	10624.6	40567.8	29245.7	3530.82	11075.3	24448.1	10403.7	18978.9	0.453011	2.20745	0.344815
232	P50416	CPT1A_HUMAN	Carnitine O-palmitoyltransferase 1, liver isoform (CPT1-L) (EC 2.3.1.21) (Carnitine O-palmitoyltransferase I, liver isoform) (CPT I) (CPTI-L) (Carnitine palmitoyltransferase 1A)	CPT1A	116775	101031	60913	129451	71618.2	32563.4	92906.3	77877.7	28803.5	48746.4	1.19298	0.838239	0.669584
233	A0A1B0GWC0	A0A1B0GWC0_HUMAN	Carnitine O-palmitoyltransferase 2, mitochondrial	CPT2	24280.8	15117.6	26457.5	2780.22	2524.19	3743.49	21952	3015.97	6018	642.927	7.27858	0.137389	0.00562014
234	O75629	CREG1_HUMAN	Protein CREG1 (Cellular repressor of E1A-stimulated genes 1)	CREG1	1384.8	6305.25	6123.38	22098.5	1279.03	12590.9	4604.47	11989.5	2789.8	10422.8	0.384042	2.60388	0.301431
235	Q5JY65	Q5JY65_HUMAN	Crooked neck-like protein 1	CRNKL1	39559.5	31009	2934.65	41456.1	2284.82	52715.5	24501.1	32152.2	19160.1	26471.4	0.762035	1.31228	0.705838
236	B4DJV2	B4DJV2_HUMAN	Citrate synthase	CS	164742	161122	102022	184335	78917.5	35587.8	142629	99613.4	35213.1	76502.7	1.43182	0.698411	0.42631
237	O75534	CSDE1_HUMAN	Cold shock domain-containing protein E1 (N-ras upstream gene protein) (Protein UNR)	CSDE1	50144.6	66861.1	76681.7	47350.7	101558	110372	64562.5	86426.9	13417	34126.7	0.747019	1.33865	0.360072
238	P55060	XPO2_HUMAN	Exportin-2 (Exp2) (Cellular apoptosis susceptibility protein) (Chromosome segregation 1-like protein) (Importin-alpha re-exporter)	CSE1L	769398	795197	705548	648493	834426	658274	756715	713731	46150.8	104639	1.06022	0.943197	0.550559
239	E7EU96	E7EU96_HUMAN	Casein kinase II subunit alpha	CSNK2A1	40004.9	63897.2	134817	99335.4	51242.5	87106.5	79573.2	79228.1	49311.8	24995.7	1.00436	0.995664	0.991892
240	H3BSA1	H3BSA1_HUMAN	Casein kinase II subunit alpha' (Fragment)	CSNK2A2	65552.6	50670.2	16415.6	70225.6	3409.42	12133.6	44212.8	28589.5	25196.9	36320.8	1.54647	0.646635	0.573524
241	Q5SRQ6	Q5SRQ6_HUMAN	Casein kinase II subunit beta (CK II beta)	CSNK2B	114915	124155	137100	273852	214209	110591	125390	199550	11144.2	82611.7	0.628363	1.59144	0.198191
242	E7EWR4	E7EWR4_HUMAN	Cleavage stimulation factor subunit 2	CSTF2	34494.8	2855.52	5094.32	5926.37	44327.5	8992.69	14148.2	19748.9	17656.2	21340.9	0.716407	1.39585	0.743832
243	Q5SQP8	Q5SQP8_HUMAN	C-terminal-binding protein 2	CTBP2	19251.3	1477.2	15125.5	15788.3	1204.32	12161.5	11951.4	9718.03	9302.49	7592.82	1.22981	0.813133	0.763478
244	P35221	CTNA1_HUMAN	Catenin alpha-1 (Alpha E-catenin) (Cadherin-associated protein) (Renal carcinoma antigen NY-REN-13)	CTNNA1	299188	258352	68382.7	268906	138770	176397	208641	194691	123171	66968.9	1.07165	0.933141	0.871543
245	B4DGU4	B4DGU4_HUMAN	Catenin beta-1 (cDNA FLJ57878, highly similar to Beta-catenin)	CTNNB1	1.0922e+06	1.2597e+06	594965	1.37578e+06	966613	1.1995e+06	982287	1.18063e+06	345727	205237	0.832001	1.20192	0.441003
246	A0A087WUB9	A0A087WUB9_HUMAN	Beta-catenin-like protein 1	CTNNBL1	191714	216453	179639	227153	125278	253289	195935	201907	18766.8	67636.5	0.970425	1.03048	0.889983
247	O60716	CTND1_HUMAN	Catenin delta-1 (Cadherin-associated Src substrate) (CAS) (p120 catenin) (p120(ctn)) (p120(cas))	CTNND1	219149	137937	163394	240653	68017.8	32507.2	173493	113726	41537.6	111347	1.52554	0.655507	0.432874
248	P17812	PYRG1_HUMAN	CTP synthase 1 (EC 6.3.4.2) (CTP synthetase 1) (UTP--ammonia ligase 1)	CTPS1	155919	108436	22716.5	121309	102450	58356.5	95690.5	94038.6	67509.7	32308.4	1.01757	0.982737	0.971337
249	P07858	CATB_HUMAN	Cathepsin B (EC 3.4.22.1) (APP secretase) (APPS) (Cathepsin B1) [Cleaved into: Cathepsin B light chain; Cathepsin B heavy chain]	CTSB	126132	148603	69009.8	103524	50267.8	16484.3	114582	56758.8	41034.5	43881.5	2.01875	0.495356	0.170836
250	P53634	CATC_HUMAN	Dipeptidyl peptidase 1 (EC 3.4.14.1) (Cathepsin C) (Cathepsin J) (Dipeptidyl peptidase I) (DPP-I) (DPPI) (Dipeptidyl transferase) [Cleaved into: Dipeptidyl peptidase 1 exclusion domain chain (Dipeptidyl peptidase I exclusion domain chain); Dipeptidyl peptidase 1 heavy chain (Dipeptidyl peptidase I heavy chain); Dipeptidyl peptidase 1 light chain (Dipeptidyl peptidase I light chain)]	CTSC	172045	198328	239503	122313	106322	267638	203292	165425	34001.8	88880.1	1.22891	0.813729	0.528576
251	A0A1B0GWE8	A0A1B0GWE8_HUMAN	Cathepsin D	CTSD	80040	37956.6	8655.65	29827.7	39631.8	14585.6	42217.4	28015	35882.4	12621.1	1.50696	0.66359	0.553056
252	Q13619	CUL4A_HUMAN	Cullin-4A (CUL-4A)	CUL4A	33355.2	3514.25	62586	17766.4	3805.65	21799.9	33151.8	14457.3	29536.4	9442.51	2.29308	0.436095	0.355339
253	O60888	CUTA_HUMAN	Protein CutA (Acetylcholinesterase-associated protein) (Brain acetylcholinesterase putative membrane anchor)	CUTA	18049.4	107484	49817	95697.1	85025.7	47311.5	58450.1	76011.4	45337.9	25421.1	0.768965	1.30045	0.589843
254	J3KNF8	J3KNF8_HUMAN	Cytochrome b5 type B (Cytochrome b5 type B (Outer mitochondrial membrane), isoform CRA_a)	CYB5B	316569	295281	369607	171060	192390	282853	327152	215434	38276.3	59352.5	1.51857	0.658514	0.0519126
255	P00387	NB5R3_HUMAN	NADH-cytochrome b5 reductase 3 (B5R) (Cytochrome b5 reductase) (EC 1.6.2.2) (Diaphorase-1) [Cleaved into: NADH-cytochrome b5 reductase 3 membrane-bound form; NADH-cytochrome b5 reductase 3 soluble form]	CYB5R3	69382.4	123518	127750	99013.4	73646.4	32014.4	106884	68224.7	32545.8	33826.9	1.56664	0.638309	0.226896
256	P08574	CY1_HUMAN	Cytochrome c1, heme protein, mitochondrial (Complex III subunit 4) (Complex III subunit IV) (Cytochrome b-c1 complex subunit 4) (Ubiquinol-cytochrome-c reductase complex cytochrome c1 subunit) (Cytochrome c-1)	CYC1	58060.4	5137.55	11945	20820	22750	4571.42	25047.7	16047.1	28791.8	9985.02	1.56088	0.640665	0.635904
257	C9JFR7	C9JFR7_HUMAN	Cytochrome c (Fragment)	CYCS	217139	270965	233006	238682	267717	364643	240370	290347	27658.4	65959.2	0.82787	1.20792	0.292797
258	Q7L576	CYFP1_HUMAN	Cytoplasmic FMR1-interacting protein 1 (Specifically Rac1-associated protein 1) (Sra-1) (p140sra-1)	CYFIP1	42754.9	2166.36	50759.6	3459.84	31657.3	6514.29	31893.6	13877.2	26053.8	15473.6	2.29828	0.435107	0.361296
259	P14868	SYDC_HUMAN	Aspartate--tRNA ligase, cytoplasmic (EC 6.1.1.12) (Aspartyl-tRNA synthetase) (AspRS) (Cell proliferation-inducing gene 40 protein)	DARS	120512	160853	205466	109878	165460	89317.9	162277	121552	42495	39390.4	1.33504	0.749041	0.290376
260	Q6PI48	SYDM_HUMAN	Aspartate--tRNA ligase, mitochondrial (EC 6.1.1.12) (Aspartyl-tRNA synthetase) (AspRS)	DARS2	60148.5	117029	96707.2	75005.6	104620	62336	91294.9	80653.9	28824	21700.6	1.13193	0.883443	0.636367
261	K7EQ55	K7EQ55_HUMAN	DAZ-associated protein 1	DAZAP1	146392	137935	104529	61990.7	87880.9	47275.7	129619	65715.8	22135.9	20557.3	1.97241	0.506993	0.0215069
262	B8ZWD1	B8ZWD1_HUMAN	Acyl-CoA-binding protein (Diazepam binding inhibitor, splice form 1A(2))	DBI	58523.3	41679.5	14234	4273.08	24508.7	15497.8	38145.6	14759.8	22355.1	10138	2.58442	0.386934	0.174257
263	Q16643	DREB_HUMAN	Drebrin (Developmentally-regulated brain protein)	DBN1	24793.9	6787.02	9671.16	19039	8342.99	4029.7	13750.7	10470.6	9671.83	7727.52	1.31327	0.761456	0.670118
264	Q9UJU6	DBNL_HUMAN	Drebrin-like protein (Cervical SH3P7) (Cervical mucin-associated protein) (Drebrin-F) (HPK1-interacting protein of 55 kDa) (HIP-55) (SH3 domain-containing protein 7)	DBNL	6065.11	297.238	2806.36	11055.6	685.952	2762.69	3056.23	4834.74	2892.04	5486.55	0.632141	1.58193	0.645472
265	A0A087WT20	A0A087WT20_HUMAN	DDB1- and CUL4-associated factor 13	DCAF13	39004.6	7490.55	88546.6	46320	52910	26083	45013.9	41771	40860.8	13980.1	1.07764	0.927958	0.902796
266	Q13561	DCTN2_HUMAN	Dynactin subunit 2 (50 kDa dynein-associated polypeptide) (Dynactin complex 50 kDa subunit) (DCTN-50) (p50 dynamitin)	DCTN2	48683.2	202897	11294.5	46848.1	112422	69629.2	87624.8	76299.8	101564	33292.1	1.14843	0.870756	0.863313
267	Q9H773	DCTP1_HUMAN	dCTP pyrophosphatase 1 (EC 3.6.1.12) (Deoxycytidine-triphosphatase 1) (dCTPase 1) (RS21C6) (XTP3-transactivated gene A protein)	DCTPP1	147890	157118	122508	64107.1	162601	140155	142505	122288	17922.7	51620.6	1.16533	0.858127	0.556494
268	E9PM04	E9PM04_HUMAN	DCN1-like protein (Defective in cullin neddylation protein 1-like protein)	DCUN1D5	40281.1	24211.9	46637.3	39702.2	8111.63	5977.95	37043.4	17930.6	11558	18884.9	2.06594	0.484042	0.209192
269	Q16531	DDB1_HUMAN	DNA damage-binding protein 1 (DDB p127 subunit) (DNA damage-binding protein a) (DDBa) (Damage-specific DNA-binding protein 1) (HBV X-associated protein 1) (XAP-1) (UV-damaged DNA-binding factor) (UV-damaged DNA-binding protein 1) (UV-DDB 1) (XPE-binding factor) (XPE-BF) (Xeroderma pigmentosum group E-complementing protein) (XPCe)	DDB1	161615	105670	26182.3	72772.9	168971	15176.8	97822.4	85640.3	68056.3	77700.4	1.14225	0.875467	0.848109
270	Q5TDH0	DDI2_HUMAN	Protein DDI1 homolog 2	DDI2	1318.81	6264.67	3759.03	2385.87	3794.77	31588.6	3780.84	12589.8	2473	16468.6	0.300311	3.32989	0.411406
271	A0A0C4DGS1	A0A0C4DGS1_HUMAN	Dolichyl-diphosphooligosaccharide--protein glycosyltransferase 48 kDa subunit (Oligosaccharyl transferase 48 kDa subunit)	DDOST	690201	756982	604930	629619	731344	522274	684038	627746	76213.2	104548	1.08967	0.917707	0.493015
272	J3KQ18	J3KQ18_HUMAN	D-dopachrome decarboxylase	DDT	13363.5	4880.24	11559.9	11644.7	3407.42	7408	9934.53	7486.7	4469.08	4119.19	1.32696	0.753603	0.523863
273	Q92499	DDX1_HUMAN	ATP-dependent RNA helicase DDX1 (EC 3.6.4.13) (DEAD box protein 1) (DEAD box protein retinoblastoma) (DBP-RB)	DDX1	286321	172302	226071	58636.2	66679.4	139343	228232	88219.7	57040.4	44456.8	2.58708	0.386536	0.0284811
274	A0A1W2PQ51	A0A1W2PQ51_HUMAN	Probable ATP-dependent RNA helicase DDX17	DDX17	194445	182168	235898	294936	181915	66505.6	204170	181119	28154	114217	1.12727	0.887098	0.751378
275	Q9NVP1	DDX18_HUMAN	ATP-dependent RNA helicase DDX18 (EC 3.6.4.13) (DEAD box protein 18) (Myc-regulated DEAD box protein) (MrDb)	DDX18	521336	663416	238266	466524	279730	316614	474339	354289	216436	98932.1	1.33885	0.74691	0.431568
276	Q9UHI6	DDX20_HUMAN	Probable ATP-dependent RNA helicase DDX20 (EC 3.6.4.13) (Component of gems 3) (DEAD box protein 20) (DEAD box protein DP 103) (Gemin-3)	DDX20	917.262	828.41	908.151	7033.4	266.846	1380.58	884.608	2893.61	48.8816	3628.15	0.305711	3.27106	0.391869
277	Q9NR30	DDX21_HUMAN	Nucleolar RNA helicase 2 (EC 3.6.4.13) (DEAD box protein 21) (Gu-alpha) (Nucleolar RNA helicase Gu) (Nucleolar RNA helicase II) (RH II/Gu)	DDX21	3.77285e+06	4.09855e+06	4.3085e+06	3.88007e+06	3.29599e+06	4.13697e+06	4.05997e+06	3.77101e+06	269897	430971	1.07663	0.928828	0.380726
278	Q9BUQ8	DDX23_HUMAN	Probable ATP-dependent RNA helicase DDX23 (EC 3.6.4.13) (100 kDa U5 snRNP-specific protein) (DEAD box protein 23) (PRP28 homolog) (U5-100kD)	DDX23	87574.8	71567	128849	69073.2	110738	118912	95997	99574.6	29555.2	26729.3	0.964071	1.03727	0.883958
279	G3V529	G3V529_HUMAN	ATP-dependent RNA helicase DDX24	DDX24	50077.5	80721.7	133403	1548.44	54507	50356.1	88067.2	35470.5	42145.4	29450.6	2.48283	0.402766	0.151116
280	B7Z6D5	B7Z6D5_HUMAN	Probable ATP-dependent RNA helicase DDX27 (cDNA FLJ61659, highly similar to Probable ATP-dependent RNA helicase DDX27 (EC 3.6.1.-))	DDX27	211771	316424	265435	322208	178558	363418	264543	288061	52332.2	97045.7	0.918358	1.0889	0.73052
281	Q13838	DX39B_HUMAN	Spliceosome RNA helicase DDX39B (EC 3.6.4.13) (56 kDa U2AF65-associated protein) (ATP-dependent RNA helicase p47) (DEAD box protein UAP56) (HLA-B-associated transcript 1 protein)	DDX39B	1.82034e+06	2.13143e+06	2.59304e+06	1.46609e+06	1.78372e+06	2.26037e+06	2.1816e+06	1.83672e+06	388786	399783	1.18777	0.841916	0.344423
282	A0A0D9SF53	A0A0D9SF53_HUMAN	ATP-dependent RNA helicase DDX3X	DDX3X	622267	627587	519460	660885	451280	193102	589771	435089	60949.7	234312	1.35552	0.737725	0.330536
283	Q86XP3	DDX42_HUMAN	ATP-dependent RNA helicase DDX42 (EC 3.6.4.13) (DEAD box protein 42) (RNA helicase-like protein) (RHELP) (RNA helicase-related protein) (RNAHP) (SF3b DEAD box protein) (Splicing factor 3B-associated 125 kDa protein) (SF3b125)	DDX42	171097	65106.8	127475	213656	118585	41565.6	121226	124602	53270.6	86203.1	0.972905	1.02785	0.95675
284	A0A0C4DG89	A0A0C4DG89_HUMAN	Probable ATP-dependent RNA helicase DDX46	DDX46	53949.2	39739.9	12175.1	3296.69	53521.8	20020.1	35288.1	25612.8	21239.9	25575.4	1.37775	0.725821	0.640707
285	J3KTA4	J3KTA4_HUMAN	Probable ATP-dependent RNA helicase DDX5	DDX5	2.65894e+06	3.08833e+06	1.88586e+06	2.89005e+06	2.88243e+06	4.01021e+06	2.54438e+06	3.26089e+06	609364	648938	0.78027	1.28161	0.235732
286	A0A087WVC1	A0A087WVC1_HUMAN	ATP-dependent RNA helicase DDX50	DDX50	26270.4	18976.9	1841.64	3714.18	2477.82	4668.99	15696.3	3620.33	12540.4	1098.6	4.33559	0.230649	0.171942
287	Q9Y2R4	DDX52_HUMAN	Probable ATP-dependent RNA helicase DDX52 (EC 3.6.4.13) (ATP-dependent RNA helicase ROK1-like) (DEAD box protein 52)	DDX52	39214.4	11519	1492.87	67267.7	31316.7	19404.3	17408.7	39329.6	19538.3	24917.5	0.442637	2.25919	0.296671
288	Q8TDD1	DDX54_HUMAN	ATP-dependent RNA helicase DDX54 (EC 3.6.4.13) (ATP-dependent RNA helicase DP97) (DEAD box RNA helicase 97 kDa) (DEAD box protein 54)	DDX54	108069	105503	32764.8	65044.9	48703.7	61811.4	82112	58520	42755.2	8653.56	1.40314	0.712686	0.401927
289	P26196	DDX6_HUMAN	Probable ATP-dependent RNA helicase DDX6 (EC 3.6.4.13) (ATP-dependent RNA helicase p54) (DEAD box protein 6) (Oncogene RCK)	DDX6	124771	102490	24246.8	49116.6	34178.4	20513.1	83836.1	34602.7	52794.6	14306.5	2.42282	0.412743	0.194006
290	Q16698	DECR_HUMAN	2,4-dienoyl-CoA reductase, mitochondrial (EC 1.3.1.34) (2,4-dienoyl-CoA reductase [NADPH]) (4-enoyl-CoA reductase [NADPH]) (Short chain dehydrogenase/reductase family 18C member 1)	DECR1	30899.4	9702.31	76949.3	3302.41	49377.4	63222.2	39183.7	38634	34380.4	31371.3	1.01423	0.985972	0.98466
291	B4DFG0	B4DFG0_HUMAN	Protein DEK (cDNA FLJ53031, highly similar to Protein DEK)	DEK	322155	187494	144472	179732	44608.4	100672	218040	108338	92696.5	67887.4	2.0126	0.49687	0.173522
292	E9PPM8	E9PPM8_HUMAN	Deoxyribose-phosphate aldolase	DERA	3339.72	20773.2	33706.2	6739.71	5035.19	20549.5	19273.1	10774.8	15238.7	8507.96	1.78871	0.559061	0.446499
293	O00273	DFFA_HUMAN	DNA fragmentation factor subunit alpha (DNA fragmentation factor 45 kDa subunit) (DFF-45) (Inhibitor of CAD) (ICAD)	DFFA	27552.7	15040.7	15375.4	5517.49	16359.1	13980.4	19322.9	11952.3	7129.13	5698.25	1.61667	0.618557	0.234434
294	Q02127	PYRD_HUMAN	Dihydroorotate dehydrogenase (quinone), mitochondrial (DHOdehase) (EC 1.3.5.2) (Dihydroorotate oxidase)	DHODH	61852.2	115237	11675.6	112410	112936	11280.3	62921.6	78875.4	51789	58539.6	0.797734	1.25355	0.74153
295	M0R1T4	M0R1T4_HUMAN	Deoxyhypusine synthase (Fragment)	DHPS	2406.82	1266.1	36438.3	30782.9	3390.38	9824.78	13370.4	14666	19985.5	14323.6	0.911659	1.0969	0.931669
296	O43143	DHX15_HUMAN	Pre-mRNA-splicing factor ATP-dependent RNA helicase DHX15 (EC 3.6.4.13) (ATP-dependent RNA helicase #46) (DEAH box protein 15)	DHX15	374289	422557	317442	316220	515181	926920	371429	586107	52615.9	311467	0.633723	1.57798	0.304403
297	Q7L2E3	DHX30_HUMAN	Putative ATP-dependent RNA helicase DHX30 (EC 3.6.4.13) (DEAH box protein 30)	DHX30	227885	274468	230113	140898	200715	130932	244155	157515	26274.8	37742.4	1.55005	0.645142	0.0309877
298	Q9H2U1	DHX36_HUMAN	ATP-dependent RNA helicase DHX36 (EC 3.6.4.12) (EC 3.6.4.13) (DEAH box protein 36) (G4-resolvase 1) (G4R1) (MLE-like protein 1) (RNA helicase associated with AU-rich element ARE)	DHX36	2836.17	8089.43	6967.78	12557.2	3534.73	2629.13	5964.46	6240.35	2766.62	5489.25	0.955789	1.04626	0.94177
299	Q92620	PRP16_HUMAN	Pre-mRNA-splicing factor ATP-dependent RNA helicase PRP16 (EC 3.6.4.13) (ATP-dependent RNA helicase DHX38) (DEAH box protein 38)	DHX38	32901	10740.6	10797.5	14285.2	6544.57	10630.8	18146.3	10486.9	12777.9	3872.33	1.73039	0.577906	0.376649
300	Q08211	DHX9_HUMAN	ATP-dependent RNA helicase A (RHA) (EC 3.6.4.13) (DEAH box protein 9) (Leukophysin) (LKP) (Nuclear DNA helicase II) (NDH II)	DHX9	1.4308e+06	1.93339e+06	1.93717e+06	1.43332e+06	1.48962e+06	1.80545e+06	1.76712e+06	1.57613e+06	291264	200585	1.12117	0.891922	0.402545
301	Q9NR28	DBLOH_HUMAN	Diablo homolog, mitochondrial (Direct IAP-binding protein with low pI) (Second mitochondria-derived activator of caspase) (Smac)	DIABLO	172799	202589	213474	184437	175710	15568	196287	125238	21056.8	95077.4	1.56731	0.638035	0.274967
302	A0A0G2JH68	A0A0G2JH68_HUMAN	Protein diaphanous homolog 1	DIAPH1	19872.5	1300.87	2333.61	3679.13	397.732	6101	7835.67	3392.62	10437	2862.41	2.30962	0.432971	0.516303
303	Q9Y2L1	RRP44_HUMAN	Exosome complex exonuclease RRP44 (EC 3.1.13.-) (EC 3.1.26.-) (Protein DIS3 homolog) (Ribosomal RNA-processing protein 44)	DIS3	9153.72	20373.8	37299.3	2123.27	11517.9	5770.75	22275.6	6470.65	14168.8	4736.27	3.44256	0.290482	0.140836
304	O60832	DKC1_HUMAN	H/ACA ribonucleoprotein complex subunit 4 (EC 5.4.99.-) (CBF5 homolog) (Dyskerin) (Nopp140-associated protein of 57 kDa) (Nucleolar protein NAP57) (Nucleolar protein family A member 4) (snoRNP protein DKC1)	DKC1	107770	170805	99158.9	86140.2	156038	270214	125911	170797	39117.1	92920.4	0.737197	1.35649	0.483649
305	Q5HYB6	Q5HYB6_HUMAN	Epididymis luminal protein 189 (Putative uncharacterized protein DKFZp686J1372) (Tropomyosin alpha-3 chain)	DKFZp686J1372	2003.7	15087.8	7777.62	4436.38	17260	18400.1	8289.72	13365.5	6557.08	7753.81	0.620233	1.6123	0.435461
306	E9PEJ4	E9PEJ4_HUMAN	Acetyltransferase component of pyruvate dehydrogenase complex (EC 2.3.1.12)	DLAT	99304.1	66989.6	39344	39841.6	38812.4	46495.5	68545.9	41716.5	30010.4	4170.64	1.64314	0.608592	0.199878
307	E9PEX6	E9PEX6_HUMAN	Dihydrolipoyl dehydrogenase (EC 1.8.1.4)	DLD	281215	285221	392521	299021	313873	645300	319652	419398	63137.9	195778	0.76217	1.31204	0.448255
308	P36957	ODO2_HUMAN	Dihydrolipoyllysine-residue succinyltransferase component of 2-oxoglutarate dehydrogenase complex, mitochondrial (EC 2.3.1.61) (2-oxoglutarate dehydrogenase complex component E2) (OGDC-E2) (Dihydrolipoamide succinyltransferase component of 2-oxoglutarate dehydrogenase complex) (E2K)	DLST	408029	381760	586404	303951	280639	540009	458731	374866	111346	143491	1.22372	0.817182	0.468648
309	Q86Y56	DAAF5_HUMAN	Dynein assembly factor 5, axonemal (HEAT repeat-containing protein 2)	DNAAF5	4733.79	4143.78	5455.8	4144.41	913.114	2114.18	4777.79	2390.57	657.116	1633.28	1.9986	0.50035	0.0786337
310	P31689	DNJA1_HUMAN	DnaJ homolog subfamily A member 1 (DnaJ protein homolog 2) (HSDJ) (Heat shock 40 kDa protein 4) (Heat shock protein J2) (HSJ-2) (Human DnaJ protein 2) (hDj-2)	DNAJA1	292058	309319	392029	337817	525358	714381	331135	525852	53437.1	188283	0.629712	1.58803	0.159954
311	O60884	DNJA2_HUMAN	DnaJ homolog subfamily A member 2 (Cell cycle progression restoration gene 3 protein) (Dnj3) (Dj3) (HIRA-interacting protein 4) (Renal carcinoma antigen NY-REN-14)	DNAJA2	70291.7	89220	104415	154908	137762	214286	87975.5	168985	17095.5	40157.1	0.52061	1.92082	0.0324373
312	Q96EY1	DNJA3_HUMAN	DnaJ homolog subfamily A member 3, mitochondrial (DnaJ protein Tid-1) (hTid-1) (Hepatocellular carcinoma-associated antigen 57) (Tumorous imaginal discs protein Tid56 homolog)	DNAJA3	13691.1	5750.14	5825.17	833.479	24892.5	17259.1	8422.14	14328.4	4563.22	12294.4	0.587794	1.70128	0.478924
313	P25685	DNJB1_HUMAN	DnaJ homolog subfamily B member 1 (DnaJ protein homolog 1) (Heat shock 40 kDa protein 1) (HSP40) (Heat shock protein 40) (Human DnaJ protein 1) (hDj-1)	DNAJB1	53760.3	54140.9	5958.77	70300.5	50560.5	21419.3	37953.4	47426.8	27708.8	24590.8	0.800252	1.24961	0.68073
314	Q96DA6	TIM14_HUMAN	Mitochondrial import inner membrane translocase subunit TIM14 (DnaJ homolog subfamily C member 19)	DNAJC19	48743.4	24523.8	2937.18	55743.8	27391.8	24332.2	25401.5	35822.6	22915.7	17319.9	0.70909	1.41026	0.563852
315	Q99615	DNJC7_HUMAN	DnaJ homolog subfamily C member 7 (Tetratricopeptide repeat protein 2) (TPR repeat protein 2)	DNAJC7	82621.4	115548	114981	221289	59798.5	151420	104383	144169	18848.4	80988.9	0.724033	1.38115	0.453845
316	O75937	DNJC8_HUMAN	DnaJ homolog subfamily C member 8 (Splicing protein spf31)	DNAJC8	99001.1	105306	100164	1441.12	60804.5	5680.95	101490	22642.2	3355.35	33117.4	4.48236	0.223097	0.0148193
317	Q8WXX5	DNJC9_HUMAN	DnaJ homolog subfamily C member 9 (HDJC9) (DnaJ protein SB73)	DNAJC9	159686	85842	111245	26251.7	62761.4	37699.1	118924	42237.4	37516.2	18673.2	2.81562	0.355162	0.0338716
318	O00429	DNM1L_HUMAN	Dynamin-1-like protein (EC 3.6.5.5) (Dnm1p/Vps1p-like protein) (DVLP) (Dynamin family member proline-rich carboxyl-terminal domain less) (Dymple) (Dynamin-like protein) (Dynamin-like protein 4) (Dynamin-like protein IV) (HdynIV) (Dynamin-related protein 1)	DNM1L	503929	511261	521202	417380	356086	267385	512130	346950	8669.13	75414.1	1.47609	0.677465	0.019623
319	P50570	DYN2_HUMAN	Dynamin-2 (EC 3.6.5.5)	DNM2	97896	74226.7	46316.3	45738.3	92508.2	17685	72813	51977.2	25818.9	37799.7	1.40086	0.713845	0.474573
320	Q5QJE6	TDIF2_HUMAN	Deoxynucleotidyltransferase terminal-interacting protein 2 (Estrogen receptor-binding protein) (LPTS-interacting protein 2) (LPTS-RP2) (Terminal deoxynucleotidyltransferase-interacting factor 2) (TdIF2) (TdT-interacting factor 2)	DNTTIP2	72219.2	94140.3	12773.8	14757.7	15407	80199	59711.1	36787.9	42100.7	37596.5	1.62312	0.616098	0.52058
321	Q9C005	DPY30_HUMAN	Protein dpy-30 homolog (Dpy-30-like protein) (Dpy-30L)	DPY30	60166.4	77117.1	38263.4	200996	89786.5	91250.3	58515.6	127344	19479.4	63788.3	0.459508	2.17624	0.148395
322	A0A1C7CYX9	A0A1C7CYX9_HUMAN	Dihydropyrimidinase-related protein 2	DPYSL2	466864	454081	493411	280806	371728	332883	471452	328472	20062.1	45621.2	1.43529	0.696725	0.00765637
323	Q14195	DPYL3_HUMAN	Dihydropyrimidinase-related protein 3 (DRP-3) (Collapsin response mediator protein 4) (CRMP-4) (Unc-33-like phosphoprotein 1) (ULIP-1)	DPYSL3	79450	51178.5	95799.9	73943.1	63141	11762.5	75476.2	49615.5	22574.6	33223.6	1.52122	0.657367	0.327269
324	Q01658	NC2B_HUMAN	Protein Dr1 (Down-regulator of transcription 1) (Negative cofactor 2-beta) (NC2-beta) (TATA-binding protein-associated phosphoprotein)	DR1	70346.3	37284.5	1155.68	78229.5	25096	4174.37	36262.2	35833.3	34606.7	38177.3	1.01197	0.988173	0.989189
325	E9PQX9	E9PQX9_HUMAN	Dr1-associated corepressor	DRAP1	81595.4	158206	30477.2	125831	69181.2	137223	90092.7	110745	64286.8	36443.2	0.813514	1.22923	0.653651
326	Q9Y295	DRG1_HUMAN	Developmentally-regulated GTP-binding protein 1 (DRG-1) (Neural precursor cell expressed developmentally down-regulated protein 3) (NEDD-3)	DRG1	18731	49307.1	2847.87	54199.4	2878.86	1306.38	23628.6	19461.5	23613.7	30094.1	1.21412	0.823641	0.859527
327	P15924	DESP_HUMAN	Desmoplakin (DP) (250/210 kDa paraneoplastic pemphigus antigen)	DSP	390201	274124	385084	492440	379346	437581	349803	436456	65589.9	56555.5	0.801463	1.24772	0.15813
328	P60981	DEST_HUMAN	Destrin (Actin-depolymerizing factor) (ADF)	DSTN	206608	190806	229447	236418	156601	175370	208954	189463	19427	41733.2	1.10287	0.906724	0.504012
329	P23919	KTHY_HUMAN	Thymidylate kinase (EC 2.7.4.9) (dTMP kinase)	DTYMK	67010.5	80300.1	76988.6	64838.2	14444.4	117524	74766.4	65602.3	6917.87	51544.3	1.13969	0.87743	0.775432
330	P33316	DUT_HUMAN	Deoxyuridine 5'-triphosphate nucleotidohydrolase, mitochondrial (dUTPase) (EC 3.6.1.23) (dUTP pyrophosphatase)	DUT	844051	998369	180760	663000	1.294e+06	96100.1	674393	684367	434406	599236	0.985427	1.01479	0.982497
331	Q14204	DYHC1_HUMAN	Cytoplasmic dynein 1 heavy chain 1 (Cytoplasmic dynein heavy chain 1) (Dynein heavy chain, cytosolic)	DYNC1H1	576306	467694	434315	489005	548458	667351	492771	568271	74243.1	90808.6	0.867141	1.15321	0.327367
332	Q9Y6G9	DC1L1_HUMAN	Cytoplasmic dynein 1 light intermediate chain 1 (LIC1) (Dynein light chain A) (DLC-A) (Dynein light intermediate chain 1, cytosolic)	DYNC1LI1	42379.8	42555.2	42636.9	11980.8	13300.5	9856.71	42523.9	11712.7	131.363	1737.47	3.6306	0.275437	6.77033e-06
333	P63167	DYL1_HUMAN	Dynein light chain 1, cytoplasmic (8 kDa dynein light chain) (DLC8) (Dynein light chain LC8-type 1) (Protein inhibitor of neuronal nitric oxide synthase) (PIN)	DYNLL1	17950.1	35781.7	4313.3	21707.6	37082.8	13761.4	19348.4	24184	15780.7	11856.3	0.80005	1.24992	0.693156
334	B1AKR6	B1AKR6_HUMAN	Dynein light chain roadblock-type 1	DYNLRB1	51812.1	48903.6	2687.55	59995.4	4662.29	14801.4	34467.7	26486.3	27560.8	29459.1	1.30134	0.768439	0.749091
335	H7C2Q8	H7C2Q8_HUMAN	EBNA1 binding protein 2, isoform CRA_d (Probable rRNA-processing protein EBP2)	EBNA1BP2	137126	68683.8	293544	152706	131527	111383	166451	131872	115263	20663.7	1.26222	0.792254	0.635961
336	Q13011	ECH1_HUMAN	Delta(3,5)-Delta(2,4)-dienoyl-CoA isomerase, mitochondrial (EC 5.3.3.-)	ECH1	80918.7	54250.6	1906.88	63176.3	36464.5	25456.3	45692.1	41699	40195.2	19397.2	1.09576	0.912609	0.884354
337	P30084	ECHM_HUMAN	Enoyl-CoA hydratase, mitochondrial (EC 4.2.1.17) (Enoyl-CoA hydratase 1) (Short-chain enoyl-CoA hydratase) (SCEH)	ECHS1	214266	78467.8	67547.7	39115.3	45218.4	29022.1	120094	37785.3	81737.8	8179.63	3.17832	0.314631	0.15767
338	P42126	ECI1_HUMAN	Enoyl-CoA delta isomerase 1, mitochondrial (EC 5.3.3.8) (3,2-trans-enoyl-CoA isomerase) (Delta(3),Delta(2)-enoyl-CoA isomerase) (D3,D2-enoyl-CoA isomerase) (Dodecenoyl-CoA isomerase)	ECI1	63550.4	63276.5	16622.2	45981.7	7646.11	17172.5	47816.4	23600.1	27015.3	19959.7	2.02611	0.493557	0.279854
339	A0A0C4DGA2	A0A0C4DGA2_HUMAN	Enoyl-CoA delta isomerase 2, mitochondrial (Testicular secretory protein Li 33)	ECI2	13053.2	9638.3	6483.64	3107.8	4739.77	7523.5	9725.04	5123.69	3285.63	2232.74	1.89805	0.526855	0.115291
340	Q5VYK3	ECM29_HUMAN	Proteasome-associated protein ECM29 homolog (Ecm29)	ECM29	39515.5	2408.59	19100.6	12405.2	15917.6	20957	20341.6	16426.6	18584.5	4298.57	1.23833	0.807539	0.740181
341	Q6P2E9	EDC4_HUMAN	Enhancer of mRNA-decapping protein 4 (Autoantigen Ge-1) (Autoantigen RCD-8) (Human enhancer of decapping large subunit) (Hedls)	EDC4	163234	94843.4	145770	153780	120353	68399.5	134616	114178	35533.6	43024	1.179	0.848173	0.560287
342	P68104	EF1A1_HUMAN	Elongation factor 1-alpha 1 (EF-1-alpha-1) (Elongation factor Tu) (EF-Tu) (Eukaryotic elongation factor 1 A-1) (eEF1A-1) (Leukocyte receptor cluster member 7)	EEF1A1	5.02213e+06	3.25751e+06	1.33291e+06	2.53896e+06	1.4919e+06	732414	3.20418e+06	1.58776e+06	1.84519e+06	907081	2.01806	0.495526	0.244949
343	Q05639	EF1A2_HUMAN	Elongation factor 1-alpha 2 (EF-1-alpha-2) (Eukaryotic elongation factor 1 A-2) (eEF1A-2) (Statin-S1)	EEF1A2	43282	39895.9	20320.5	54062.8	23250.5	14458.7	34499.5	30590.7	12395.5	20797.3	1.12778	0.886699	0.793622
344	P24534	EF1B_HUMAN	Elongation factor 1-beta (EF-1-beta)	EEF1B2	880093	760357	453745	577850	273260	137622	698065	329577	219894	225452	2.11806	0.47213	0.112649
345	E9PRY8	E9PRY8_HUMAN	Elongation factor 1-delta	EEF1D	1.57285e+06	1.28609e+06	1.59115e+06	1.27113e+06	1.64151e+06	1.35202e+06	1.48336e+06	1.42156e+06	171092	194736	1.04348	0.958332	0.70079
346	H0YAL7	H0YAL7_HUMAN	Eukaryotic translation elongation factor 1 epsilon-1 (Fragment)	EEF1E1	3493.53	55792.8	5291.34	34529.6	4591.88	6304.95	21525.9	15142.1	29689.6	16811.9	1.42159	0.703439	0.762123
347	P26641	EF1G_HUMAN	Elongation factor 1-gamma (EF-1-gamma) (eEF-1B gamma)	EEF1G	1.10305e+06	1.19275e+06	1.3135e+06	871071	1.12287e+06	1.33054e+06	1.2031e+06	1.10816e+06	105610	230085	1.08568	0.921086	0.551397
348	P13639	EF2_HUMAN	Elongation factor 2 (EF-2)	EEF2	5.93153e+06	5.40222e+06	5.11639e+06	6.44852e+06	4.90407e+06	4.35586e+06	5.48338e+06	5.23615e+06	413586	1.08514e+06	1.04722	0.954913	0.731009
[truncated: 1,121 more rows]

## Sheet: shDDHD1-UpRegProteins
Group	UniProt Accession Number	UniProt Entry Name	Protein Name	Gene Name	Fold Change ≥ 1.5 shDDHD1-SW480 vs Ctrl-SW480	p-Value
[truncated: 16 more rows]

## Sheet: shDDHD1-DownRegProteins
Group	UniProt Accession Number	UniProt Entry Name	Protein Name	Gene Name	Fold Change ≥ -1.5 shDDHD1-SW480 vs Ctrl-SW480	p-Value
[truncated: 79 more rows]

[truncated: 1 more sheets: Foglio1]
